# Supplementary material for: Disrupted architecture and fast evolution of the mitochondrial genome of Argeia pugettensis (Isopoda): implications for speciation and fitness
Source: BMC Genomics. 2020 Sep 3;21:607. doi: 10.1186/s12864-020-07021-y (PMC7469299; doi:10.1186/s12864-020-07021-y)
Supplement: Supplementary file 4 — Additional file 4 Detailed results of the RELAX analysis of cox1 dataset. [file 12864_2020_7021_MOESM4_ESM.xlsx]

## Sheet: cox1
Branch name	Branch length	k
LIMNORIA_QUADRIPUNCTATA_NC_024054_1	0.268971	0.198545
TACHAEA_CHINENSIS_NC_039658_1	0.180855	0.202331
JANIRA_MACULOSA_GU130255_1	0.1701	0.216924
ARGEIA_PUGETTENSIS_ARGEIA_TTENSIS	0.212882	0.233216
GLYPTONOTUS_CF_ANTARCTICUS_GU130254_1	0.207408	0.25893
EOPHREATOICUS_SP_NC_013976_1	0.160854	0.275548
ICHTHYOXENOS_JAPONENSIS_NC_039713_1	0.142414	0.38527
GYGE_OVALIS_NC_037467_1	0.190332	0.396942
BATHYNOMUS_SP_KU057374_1	0.188592	0.482384
EURYDICE_PULCHRA_GU130253_1	0.158141	1.46336
ASOTANA_MAGNIFICA_NC_042824_1	0.159087	1.5992
IDOTEA_BALTICA_DQ442915_1	0.146254	1.86458
PORCELLIONIDES_PRUINOSUS_KX289584_1	0.153631	1.94839
ARMADILLIDIUM_VULGARE_EF643519_3	0.00919014	2.28027
LIGIA_OCEANICA_NC_008412_1	0.184765	2.59521
PROASELLUS_IBERICUS_LR536606_1	0.144341	2.88824
ONISCUS_ASELLUS_KX289581_1	0.145998	3.00668
BRAGASELLUS_MOLINAI_LR536608_1	0.0944889	3.32359
PROASELLUS_GRANADENSIS_LR536611_1	0.106168	3.54504
MONGOLONISCUS_SINENSIS_NC_039966_1	0.141984	3.64612
SPHAEROMA_TEREBRANS_MK460228_1	0.131946	3.97841
ASELLUS_AQUATICUS_GU130252_1	0.0355355	4.31638
PROASELLUS_HERCEGOVINENSIS_LR536610_1	0.123858	4.35113
PROASELLUS_CANTABRICUS_LR536615_1	0.112045	4.59409
PROASELLUS_CAVATICUS_LR536614_1	0.171343	4.60451
SPHAEROMA_SERRATUM_GU130256_1	0.192924	4.61312
ARMADILLIDIUM_VULGARE_GU130251_1	0.00886368	4.69195
PROASELLUS_ORTIZI_LR536623_1	0.116038	4.73443
CYLISTICUS_CONVEXUS_KR013002_1	0.127218	5.12068
ARMADILLIDIUM_ALBUM_KX289585_1	0.117342	5.15667
PROASELLUS_ESCOLAI_LR536612_1	0.0724675	5.22508
PROASELLUS_PARVULUS_LR536618_1	0.138117	5.26644
PORCELLIO_DILATATUS_DILATATUS_KX289582_1	0.0387643	5.31927
TRACHELIPUS_RATHKII_KR013001_1	0.0978843	5.39292
PROASELLUS_RACOVITZAI_LR536620_1	0.135186	5.81634
PROASELLUS_SPELAEUS_LR536624_1	0.120338	5.94702
PROASELLUS_EBRENSIS_LR536613_1	0.1224	6.10455
PROASELLUS_GRAFI_LR536602_1	0.117786	6.14712
PORCELLIO_DILATATUS_PETITI_KX289583_1	0.0560119	6.50488
PROASELLUS_JALONIACUS_LR536609_1	0.0866265	6.86796
PROASELLUS_SOLANASI_LR536619_1	0.0788513	6.8974
ARMADILLIDIUM_NASATUM_MF187611_1	0.121633	7.09605
PROASELLUS_COXALIS_LR536621_1	0.0336645	7.25361
PROASELLUS_MARGALEFI_LR536601_1	0.108969	7.42857
PROASELLUS_MERIDIANUS_LR536625_1	0.123829	7.4303
PROASELLUS_ARAGONENSIS_LR536603_1	0.0855223	7.44254
PROASELLUS_ARTHRODILUS_LR536617_1	0.10432	7.96741
BRAGASELLUS_PELTATUS_LR536607_1	0.112444	8.35491
PROASELLUS_BETICUS_LR536604_1	0.0707083	9.08033
PROASELLUS_KARAMANI_LR536605_1	0.109591	9.25528
ARMADILLIDIUM_VULGARE_MF187614_1	0.021422	9.54199
PROASELLUS_RECTUS_LR536622_1	0.109171	9.57214
PROASELLUS_ASSAFORENSIS_LR536616_1	0.0706521	10.0898
PROASELLUS_COIFFAITI_LR536626_1	0.0885531	10.3534
CYMOTHOA_INDICA_MH396438_1	0.173487	12.1308
ARMADILLIDIUM_VULGARE_MF187613_1	0.0227064	50

## Sheet: 13PCGs
Branch name	Branch length	k
JANIRA_MACULOSA_GU130255_1	0.368807	0.186786
MONGOLONISCUS_SINENSIS_NC_039966_1	0.244217	0.192051
LIMNORIA_QUADRIPUNCTATA_NC_024054_1	0.405169	0.192535
TACHAEA_CHINENSIS_NC_039658_1	0.276899	0.197658
PORCELLIO_DILATATUS_DILATATUS_KX289582_1	0.0560603	0.198997
EURYDICE_PULCHRA_GU130253_1	0.363639	0.204798
EOPHREATOICUS_SP_NC_013976_1	0.296884	0.213633
TRACHELIPUS_RATHKII_MF187612_1	9.47706e-05	0.21979
ARGEIA_PUGETTENSIS_ARGEIA_TTENSIS	0.371708	0.22083
CYMOTHOA_INDICA_MH396438_1	0.252246	0.226634
BATHYNOMUS_SP_KU057374_1	0.331094	0.22856
PORCELLIONIDES_PRUINOSUS_KX289584_1	0.268551	0.228685
ONISCUS_ASELLUS_KX289581_1	0.282051	0.233384
ARMADILLIDIUM_VULGARE_GU130251_1	0.0218415	0.236729
GYGE_OVALIS_NC_037467_1	0.340406	0.238159
LIGIA_OCEANICA_NC_008412_1	0.324106	0.241278
ARMADILLIDIUM_VULGARE_MF187613_1	0.0259065	0.241892
ASOTANA_MAGNIFICA_NC_042824_1	0.240892	0.245686
GLYPTONOTUS_CF_ANTARCTICUS_GU130254_1	0.262806	0.258385
ARMADILLIDIUM_ALBUM_KX289585_1	0.214349	0.264764
IDOTEA_BALTICA_DQ442915_1	0.253062	0.270706
PROASELLUS_COXALIS_LR536621_1	0.0357066	0.348968
TRACHELIPUS_RATHKII_KR013001_1	0	0.480795
ICHTHYOXENOS_JAPONENSIS_NC_039713_1	0.194916	2.92052
SPHAEROMA_TEREBRANS_MK460228_1	0.215583	4.3043
CYLISTICUS_CONVEXUS_KR013002_1	0.220041	5.34001
BRAGASELLUS_MOLINAI_LR536608_1	0.188999	6.74633
PROASELLUS_GRANADENSIS_LR536611_1	0.119687	7.12147
ARMADILLIDIUM_VULGARE_EF643519_3	0.0362004	7.95403
PROASELLUS_IBERICUS_LR536606_1	0.191566	8.72207
PROASELLUS_PARVULUS_LR536618_1	0.204152	9.29974
PROASELLUS_CAVATICUS_LR536614_1	0.21739	9.66662
SPHAEROMA_SERRATUM_GU130256_1	0.265533	9.89033
ARMADILLIDIUM_NASATUM_MF187611_1	0.159229	10.5521
BRAGASELLUS_PELTATUS_LR536607_1	0.171953	12.3497
PROASELLUS_RACOVITZAI_LR536620_1	0.184833	12.5291
PROASELLUS_MARGALEFI_LR536601_1	0.165164	12.9397
PROASELLUS_HERCEGOVINENSIS_LR536610_1	0.173493	13.6341
PROASELLUS_CANTABRICUS_LR536615_1	0.147583	14.5509
PROASELLUS_SPELAEUS_LR536624_1	0.133282	14.7285
PROASELLUS_GRAFI_LR536602_1	0.170047	14.8777
PROASELLUS_SOLANASI_LR536619_1	0.0975772	15.4036
PROASELLUS_COIFFAITI_LR536626_1	0.171576	15.4624
PROASELLUS_ESCOLAI_LR536612_1	0.112606	15.8434
PROASELLUS_ORTIZI_LR536623_1	0.154044	16.6109
PROASELLUS_JALONIACUS_LR536609_1	0.0970175	16.6832
PROASELLUS_KARAMANI_LR536605_1	0.174803	16.8811
PROASELLUS_ASSAFORENSIS_LR536616_1	0.111509	17.5078
PROASELLUS_MERIDIANUS_LR536625_1	0.158489	18.0404
PROASELLUS_ARAGONENSIS_LR536603_1	0.118596	18.5365
PROASELLUS_RECTUS_LR536622_1	0.119786	18.8065
PROASELLUS_ARTHRODILUS_LR536617_1	0.146279	18.8334
PROASELLUS_BETICUS_LR536604_1	0.0765124	19.1918
PROASELLUS_EBRENSIS_LR536613_1	0.129002	19.3483
PORCELLIO_DILATATUS_PETITI_KX289583_1	0.0750217	19.8508
ASELLUS_AQUATICUS_GU130252_1	0.0409856	23.0358
ARMADILLIDIUM_VULGARE_MF187614_1	0.0295753	24.6225
