# Supplementary material for: Disrupted architecture and fast evolution of the mitochondrial genome of Argeia pugettensis (Isopoda): implications for speciation and fitness
Source: BMC Genomics. 2020 Sep 3;21:607. doi: 10.1186/s12864-020-07021-y (PMC7469299; doi:10.1186/s12864-020-07021-y)
Supplement: Supplementary file 7 — Additional file 7. Mitogenomic dataset, comparative mitogenomics tables, and alignments used for phylogenetic analyses. [file 12864_2020_7021_MOESM7_ESM.xlsx]

## Sheet: Taxonomy
ID	Organism	Order	Suborder	Infraorder	Superfamily	Family	Full length (bp)	A (%) (+)	T (%) (+)	C (%) (+)	G (%) (+)	A+T (%) (+)	G+C (%) (+)	AT skew (+)	GC skew (+)
NC_013976.1	Eophreatoicus sp.	Isopoda	Phreatoicidea	N/A	Phreatoicidea	Phreatoicidae	14994	31.2	38.4	11.4	19	69.6	30.4	-0.104	0.25
KX289584.1	Porcellionides pruinosus	Isopoda	Oniscidea	N/A	Oniscidea	Porcellionidae	14078	27.5	33	14.9	24.7	60.5	39.6	-0.09	0.248
KX289582.1	Porcellio dilatatus dilatatus	Isopoda	Oniscidea	N/A	Oniscidea	Porcellionidae	14103	30.6	35	13.4	21.1	65.6	34.5	-0.067	0.224
GU130256.1	Sphaeroma serratum	Isopoda	Sphaeromatidea	N/A	Sphaeromatoidea	Sphaeromatidae	13467	25.3	29.1	17.8	27.8	54.4	45.6	-0.069	0.219
KX289583.1	Porcellio dilatatus petiti	Isopoda	Oniscidea	N/A	Oniscidea	Porcellionidae	13343	29.2	33.9	14.4	22.4	63.1	36.8	-0.074	0.219
GU130253.1	Eurydice pulchra	Isopoda	Cymothoida	N/A	Cymothooidea	Cirolanidae	13055	26.5	29.4	17.7	26.4	55.9	44.1	-0.052	0.198
KR013002.1	Cylisticus convexus	Isopoda	Oniscidea	N/A	Oniscidea	Cylisticidae	14154	32.7	35.1	12.9	19.2	67.8	32.1	-0.035	0.194
NC_024054.1	Limnoria quadripunctata	Isopoda	Limnoriidea	N/A	Limnorioidea	Limnoriidae	16515	29.7	36.6	13.6	19.9	66.3	33.5	-0.104	0.188
KR013001.1	Trachelipus rathkii	Isopoda	Oniscidea	N/A	Oniscidea	Trachelipodidae	14129	32.7	34.7	13.3	19.3	67.4	32.6	-0.029	0.185
MF187612.1	Trachelipus rathkii	Isopoda	Oniscidea	N/A	Oniscidea	Trachelipodidae	14080	32.7	34.6	13.3	19.3	67.3	32.6	-0.029	0.184
EF643519.3	Armadillidium vulgare	Isopoda	Oniscidea	N/A	Oniscidea	Armadillidiidae	13939	34.1	37.1	11.8	17	71.2	28.8	-0.042	0.18
MF187613.1	Armadillidium vulgare	Isopoda	Oniscidea	N/A	Oniscidea	Armadillidiidae	13955	34.3	37	11.8	16.9	71.3	28.7	-0.039	0.179
MK460228.1	Sphaeroma terebrans	Isopoda	Sphaeromatidea	N/A	Sphaeromatoidea	Sphaeromatidae	15540	30	33.7	14.9	21.3	63.7	36.2	-0.058	0.177
KU057374.1	Bathynomus sp.	Isopoda	Cymothoida	N/A	Cymothooidea	Cirolanidae	14965	26.6	32.1	17	24.3	58.7	41.3	-0.093	0.175
GU130251.1	Armadillidium vulgare	Isopoda	Oniscidea	N/A	Oniscidea	Armadillidiidae	12921	33.9	37.5	11.8	16.8	71.4	28.6	-0.05	0.175
MF187614.1	Armadillidium vulgare	Isopoda	Oniscidea	N/A	Oniscidea	Armadillidiidae	13932	34.2	37.3	11.8	16.7	71.5	28.5	-0.043	0.174
KX289585.1	Armadillidium album	Isopoda	Oniscidea	N/A	Oniscidea	Armadillidiidae	13812	33.3	36.4	12.5	17.7	69.7	30.2	-0.045	0.172
DQ442915.1	Idotea baltica	Isopoda	Valvifera	N/A	N/A	Idoteidae	14247	28.2	32.8	16.3	22.7	61	39	-0.076	0.163
MF187611.1	Armadillidium nasatum	Isopoda	Oniscidea	N/A	Oniscidea	Armadillidiidae	13943	32.6	35.5	13.4	18.4	68.1	31.8	-0.043	0.16
NC_039966.1	Mongoloniscus sinensis	Isopoda	Oniscidea	N/A	Oniscidea	Trachelipodidae	16018	37.1	38.2	10.7	14	75.3	24.7	-0.014	0.134
NC_008412.1	Ligia oceanica	Isopoda	Oniscidea	N/A	Oniscidea	Ligiidae	15289	29.2	31.7	17	22.2	60.9	39.2	-0.041	0.134
NC_037467.1	Gyge ovalis	Isopoda	Cymothoida	Epicaridea	Bopyridoidea	Bopyridae	14268	27	32.6	17.8	22.6	59.6	40.4	-0.093	0.118
KX289581.1	Oniscus asellus	Isopoda	Oniscidea	N/A	Oniscidea	Oniscidae	13515	32.6	33.1	16.1	18.2	65.7	34.3	-0.007	0.061
GU130254.1	Glyptonotus cf. antarcticus	Isopoda	Valvifera	N/A	N/A	Chaetiliidae	13809	31.6	33.8	16.6	18	65.4	34.6	-0.033	0.038
MG753775	Argeia pugettensis	Isopoda	Cymothoida	Epicaridea	Bopyridoidea	Bopyridae	16511	28.7	31.5	20.1	19.8	60.2	39.9	-0.047	-0.008
LR536608.1	Bragasellus molinai	Isopoda	Asellota	N/A	Aselloidea	Asellidae	14650	33.3	36.3	15.3	15	69.6	30.3	-0.044	-0.009
GU130255.1	Janira maculosa	Isopoda	Asellota	N/A	Janiroidea	Janiridae	9871	34.2	37	14.8	14	71.2	28.8	-0.04	-0.026
LR536607.1	Bragasellus peltatus	Isopoda	Asellota	N/A	Aselloidea	Asellidae	14678	35.2	37	14.4	13.5	72.2	27.9	-0.025	-0.035
LR536620.1	Proasellus racovitzai	Isopoda	Asellota	N/A	Aselloidea	Asellidae	14550	27.8	30.4	22.2	19.6	58.2	41.8	-0.045	-0.062
LR536606.1	Proasellus ibericus	Isopoda	Asellota	N/A	Aselloidea	Asellidae	14670	27.9	29.7	23.1	19.3	57.6	42.4	-0.031	-0.09
LR536615.1	Proasellus cantabricus	Isopoda	Asellota	N/A	Aselloidea	Asellidae	14547	31.1	30.9	20.1	16.6	62	36.7	0.003	-0.094
LR536611.1	Proasellus granadensis	Isopoda	Asellota	N/A	Aselloidea	Asellidae	14789	31.1	32	19.9	16.4	63.1	36.3	-0.015	-0.097
LR536619.1	Proasellus solanasi	Isopoda	Asellota	N/A	Aselloidea	Asellidae	14758	32.4	33.1	18.9	15.6	65.5	34.5	-0.011	-0.097
LR536614.1	Proasellus cavaticus	Isopoda	Asellota	N/A	Aselloidea	Asellidae	14689	29.1	27.6	23.8	19.5	56.7	43.3	0.026	-0.098
LR536617.1	Proasellus arthrodilus	Isopoda	Asellota	N/A	Aselloidea	Asellidae	14508	32.8	33.1	18.8	15.3	65.9	34.1	-0.004	-0.104
LR536626.1	Proasellus coiffaiti	Isopoda	Asellota	N/A	Aselloidea	Asellidae	15585	32.6	32	19.5	15.8	64.6	35.3	0.009	-0.105
LR536612.1	Proasellus escolai	Isopoda	Asellota	N/A	Aselloidea	Asellidae	14733	30.7	31.4	20.9	16.9	62.1	37.8	-0.01	-0.105
LR536601.1	Proasellus margalefi	Isopoda	Asellota	N/A	Aselloidea	Asellidae	14903	28.1	28.7	23.9	19.3	56.8	43.2	-0.011	-0.108
LR536624.1	Proasellus spelaeus	Isopoda	Asellota	N/A	Aselloidea	Asellidae	14815	31.9	31.8	20.1	16.2	63.7	36.3	0.002	-0.108
LR536603.1	Proasellus aragonensis	Isopoda	Asellota	N/A	Aselloidea	Asellidae	14610	32.7	32.5	19.2	15.5	65.2	34.7	0.003	-0.108
LR536605.1	Proasellus karamani	Isopoda	Asellota	N/A	Aselloidea	Asellidae	14532	31.7	31.3	20.5	16.5	63	37	0.006	-0.108
LR536604.1	Proasellus beticus	Isopoda	Asellota	N/A	Aselloidea	Asellidae	14689	32.2	34.3	18.6	14.9	66.5	33.5	-0.032	-0.111
LR536621.1	Proasellus coxalis	Isopoda	Asellota	N/A	Aselloidea	Asellidae	14915	30.9	30.7	21.4	17	61.6	38.4	0.003	-0.115
LR536623.1	Proasellus ortizi	Isopoda	Asellota	N/A	Aselloidea	Asellidae	14713	32.5	31.7	20	15.7	64.2	35.7	0.013	-0.12
GU130252.1	Asellus aquaticus	Isopoda	Asellota	N/A	Aselloidea	Asellidae	13639	31	30.9	21.3	16.7	61.9	38	0.002	-0.122
LR536622.1	Proasellus rectus	Isopoda	Asellota	N/A	Aselloidea	Asellidae	14658	30.1	30.3	22.2	17.4	60.4	39.6	-0.005	-0.123
LR536609.1	Proasellus jaloniacus	Isopoda	Asellota	N/A	Aselloidea	Asellidae	14397	31.9	32.3	20.1	15.7	64.2	35.8	-0.007	-0.124
LR536610.1	Proasellus hercegovinensis	Isopoda	Asellota	N/A	Aselloidea	Asellidae	14541	31.4	30.6	21.4	16.6	62	38	0.013	-0.127
LR536613.1	Proasellus ebrensis	Isopoda	Asellota	N/A	Aselloidea	Asellidae	14220	32.8	32	19.8	15.3	64.8	35.1	0.013	-0.127
LR536616.1	Proasellus assaforensis	Isopoda	Asellota	N/A	Aselloidea	Asellidae	14768	32.3	32.2	20.1	15.4	64.5	35.5	0.002	-0.132
LR536625.1	Proasellus meridianus	Isopoda	Asellota	N/A	Aselloidea	Asellidae	14671	31.1	30.8	21.6	16.5	61.9	38.1	0.005	-0.135
LR536602.1	Proasellus grafi	Isopoda	Asellota	N/A	Aselloidea	Asellidae	14129	31.6	30.8	21.4	16.3	62.4	37.7	0.014	-0.135
LR536618.1	Proasellus parvulus	Isopoda	Asellota	N/A	Aselloidea	Asellidae	14775	30.3	29.6	22.8	17.3	59.9	40.1	0.011	-0.136
NC_039658.1	Tachaea chinensis	Isopoda	Cymothoida	N/A	Cymothooidea	Corallanidae	14616	38.4	34.4	18.5	8.8	72.8	27.3	0.055	-0.354
NC_039713.1	Ichthyoxenos japonensis	Isopoda	Cymothoida	N/A	Cymothooidea	Cymothoidae	15440	37.3	35.4	18.7	8.5	72.7	27.2	0.026	-0.375
NC_003057.1	Limulus polyphemus	Xiphosura	N/A	N/A	N/A	Limulidae	14985	37.5	30.1	22.7	9.7	67.6	32.4	0.111	-0.399
NC_042824.1	Asotana magnifica	Isopoda	Cymothoida	N/A	Cymothooidea	Cymothoidae	14435	38	30.3	22.5	9.1	68.3	31.6	0.111	-0.423
MH396438.1	Cymothoa indica	Isopoda	Cymothoida	N/A	Cymothooidea	Cymothoidae	14475	36	27.8	26.1	10.1	63.8	36.2	0.129	-0.442

## Sheet: geneStat
Genus	Argeia	Gyge	Bathynomus	Eurydice	Ichthyoxenos	Asotana	Cymothoa	Tachaea	Asellus	Bragasellus	Bragasellus	Janira	Proasellus	Proasellus	Proasellus	Proasellus	Proasellus	Proasellus	Proasellus	Proasellus	Proasellus	Proasellus	Proasellus	Proasellus	Proasellus	Proasellus	Proasellus	Proasellus	Proasellus	Proasellus	Proasellus	Proasellus	Proasellus	Proasellus	Proasellus	Proasellus	Limnoria	Sphaeroma	Sphaeroma	Armadillidium	Armadillidium	Armadillidium	Armadillidium	Armadillidium	Armadillidium	Cylisticus	Ligia	Mongoloniscus	Oniscus
Family	Bopyridae	Bopyridae	Cirolanidae	Cirolanidae	Cymothoidae	Cymothoidae	Cymothoidae	Corallanidae	Asellidae	Asellidae	Asellidae	Janiridae	Asellidae	Asellidae	Asellidae	Asellidae	Asellidae	Asellidae	Asellidae	Asellidae	Asellidae	Asellidae	Asellidae	Asellidae	Asellidae	Asellidae	Asellidae	Asellidae	Asellidae	Asellidae	Asellidae	Asellidae	Asellidae	Asellidae	Asellidae	Asellidae	Limnoriidae	Sphaeromatidae	Sphaeromatidae	Armadillidiidae	Armadillidiidae	Armadillidiidae	Armadillidiidae	Armadillidiidae	Armadillidiidae	Cylisticidae	Ligiidae	Trachelipodidae	Oniscidae
Superfamily	Epicaridea	Bopyridoidea	Cymothooidea	Cymothooidea	Cymothooidea	Cymothooidea	Cymothooidea	Cymothooidea	Aselloidea	Aselloidea	Aselloidea	Janiroidea	Aselloidea	Aselloidea	Aselloidea	Aselloidea	Aselloidea	Aselloidea	Aselloidea	Aselloidea	Aselloidea	Aselloidea	Aselloidea	Aselloidea	Aselloidea	Aselloidea	Aselloidea	Aselloidea	Aselloidea	Aselloidea	Aselloidea	Aselloidea	Aselloidea	Aselloidea	Aselloidea	Aselloidea	Limnorioidea	Sphaeromatoidea	Sphaeromatoidea	Oniscidea	Oniscidea	Oniscidea	Oniscidea	Oniscidea	Oniscidea	Oniscidea	Oniscidea	Oniscidea	Oniscidea
Suborder	Cymothoida	Epicaridea	Cymothoida	Cymothoida	Cymothoida	Cymothoida	Cymothoida	Cymothoida	Asellota	Asellota	Asellota	Asellota	Asellota	Asellota	Asellota	Asellota	Asellota	Asellota	Asellota	Asellota	Asellota	Asellota	Asellota	Asellota	Asellota	Asellota	Asellota	Asellota	Asellota	Asellota	Asellota	Asellota	Asellota	Asellota	Asellota	Asellota	Limnoriidea	Sphaeromatidea	Sphaeromatidea	Oniscidea	Oniscidea	Oniscidea	Oniscidea	Oniscidea	Oniscidea	Oniscidea	Oniscidea	Oniscidea	Oniscidea
Species	A_p	G_o	B_s	E_p	I_j	A_m	C_i	T_c	A_aq	B_m	B_p	J_m	P_ar	P_ar	P_as	P_b	P_ca	P_ca	P_co	P_co	P_eb	P_es	P_graf	P_gran	P_h	P_i	P_j	P_k	P_ma	P_me	P_o	P_pa	P_ra	P_re	P_so	P_sp	L_q	S_s	S_t	A_al	A_n	A_v_EF643519.3	A_v_GU130251.1	A_v_MF187613.1	A_v_MF187614.1	C_c	L_o	M_s	O_a
Length of PCGs (bp)
atp6	675	672	669	672	708	667	676	666	669	666	669	N/A	669	669	669	672	669	669	669	669	666	669	669	669	669	666	669	669	669	669	666	669	669	669	666	669	663	672	670	675	669	672	669	669	669	675	672	675	669
atp8	157	180	156	153	147	153	156	159	159	156	156	N/A	159	159	159	159	159	150	159	159	159	159	159	159	150	159	159	159	159	159	159	150	150	159	159	159	156	156	156	183	N/A	201	156	N/A	N/A	156	151	156	147
cox1	1428	1540	1539	1539	1536	1536	1542	1533	1536	1533	1533	1531	1554	1560	1554	1554	1536	1533	1533	1533	1557	1554	1554	1536	1527	1554	1554	1533	1554	1554	1554	1533	1587	1554	1554	1554	1596	1534	1534	1536	1536	1534	1534	1533	1536	1536	1539	1536	1536
cox2	684	679	678	682	676	678	679	676	678	675	675	672	675	675	675	675	675	663	681	675	675	675	675	675	675	675	675	675	675	675	675	675	675	675	675	675	660	681	684	678	678	678	678	678	681	678	684	672	678
cox3	657	784	789	789	748	786	786	792	786	834	816	795	846	990	846	834	813	801	837	786	825	846	786	834	825	834	834	846	837	792	825	1095	846	834	834	846	807	787	787	792	792	846	792	792	792	787	787	787	804
cytb	1155	1113	1206	303	1111	1126	1125	1128	837	1140	1140	331	1134	1134	1134	1125	1134	1134	1134	1134	1134	1191	1056	1131	1125	993	1125	1134	1131	1134	1137	1134	1134	1134	1125	1134	1155	769	1137	1146	1125	1152	366	1125	1152	1119	1134	1107	1028
nad1	930	922	969	918	936	921	933	909	915	921	918	N/A	915	930	912	909	915	897	912	915	915	909	915	927	897	930	909	918	909	927	921	912	921	912	927	912	912	936	936	972	927	N/A	930	930	930	921	943	924	876
nad2	987	1011	999	954	987	984	1002	1017	978	963	954	960	957	945	954	N/A	978	966	957	957	927	954	963	957	981	954	957	951	951	951	957	957	960	954	954	957	978	987	993	1008	1002	N/A	1002	1002	1002	999	1023	990	507
nad3	303	349	342	348	350	351	351	351	354	354	351	348	333	333	351	342	339	354	351	354	348	351	270	348	351	354	342	351	327	354	333	351	333	339	378	333	354	349	340	399	358	357	354	354	357	354	351	316	393
nad4	1327	1330	1347	1353	1303	1311	1309	1273	1327	1377	1365	1302	1410	1398	1407	1344	1332	1332	1458	1362	1266	1344	1326	1410	1404	1332	1344	1314	1407	1407	1266	1359	1344	1344	1344	N/A	1324	1342	1335	1341	1356	1342	1356	1356	1356	1341	1335	1344	N/A
nad4L	N/A	297	294	294	300	300	273	297	303	264	252	297	270	264	258	264	258	279	261	273	249	270	258	270	258	255	261	279	255	264	261	279	270	261	270	255	303	306	306	297	258	279	279	258	279	288	291	279	276
nad5	1551	1714	1713	1710	1690	1692	1698	1687	1695	1743	1683	N/A	1623	1668	1659	1734	1620	1626	1662	1587	1623	1839	1614	1599	1602	1671	1797	1653	1674	1665	1668	1602	1653	1671	1695	1653	1701	1728	1711	1677	1680	1680	1680	1680	1686	1701	1665	1713	N/A
nad6	N/A	483	475	477	471	486	480	495	480	486	492	492	477	480	474	483	426	486	477	480	477	483	522	480	477	435	474	489	483	474	474	486	474	474	471	477	510	486	498	483	465	427	495	474	465	486	489	492	396
Length of rRNA genes (bp)
rrnL	1171	1174	1181	1137	1074	1079	1074	1113	1168	950	959	1102	958	960	957	957	754	970	971	973	1118	963	998	935	970	965	956	963	968	960	1049	967	960	960	958	371	1367	1154	1227	N/A	642	600	1043	633	547	979	1234	1143	N/A
rrnS	712	584	742	698	800	703	725	790	675	746	746	831	753	751	751	743	750	752	728	742	753	751	753	757	756	747	751	754	792	748	755	741	745	750	752	756	740	651	61	217	725	687	826	709	721	812	850	717	324
Putative start codon
atp6	ATG	ATG	ATG	ATG	ATA	ATG	ATG	ATA	ATG	ATA	ATG	N/A	ATG	ATG	ATG	ATG	ATG	ATG	ATG	ATG	ATA	ATG	ATG	ATG	ATG	ATA	ATG	ATG	ATG	ATG	ATA	ATG	ATG	ATG	ATA	ATG	ATG	ATG	ATG	ATG	ATG	ATG	ATG	ATG	ATG	GTG	ATG	ATG	ATG
atp8	TTG	TTG	ATT	GTG	ATA	ATA	ATA	ATA	CTG	ATT	ATT	N/A	ATA	ATC	ATC	ATA	GTG	ATA	GTG	ATG	GTG	ATA	GTG	ATT	ATA	ATT	ATA	TTG	ATA	ATT	TTG	ATA	ATA	ATT	ATA	ATA	ATC	ATT	ATT	ATA	N/A	ATA	GTT	N/A	N/A	ATC	GTG	ATT	ATA
cox1	ATG	ATT	ATG	ATG	ATG	ATG	ATG	ATG	CAA	CGA	CGT	CAA	CGA	ATC	CGA	CGA	CGA	CGA	CGT	CGA	CGA	CGA	CGA	CGA	ATA	CGA	CGA	CGA	CGA	CGA	CGA	CGA	CGA	CGA	CGA	CGA	GTG	ACG	ACG	ATG	ATG	ATG	ATG	ATG	ATG	ATG	ACG	ATG	ATG
cox2	ATA	GTG	ATT	GTG	ATG	ATC	ATA	ATA	ATC	ATA	ATA	ATT	ATA	ATT	ATT	ATT	ATA	TTG	ATT	ATC	ATA	ATT	ATT	ATT	ATC	ATT	ATT	ATC	ATT	ATT	ATA	ATC	ATT	ATT	ATT	ATT	ATC	ATA	ATT	ATA	ATT	ATA	ATA	ATA	ATA	ATT	ATA	ATC	ATA
cox3	ATG	ATG	ATG	ATG	ATA	ATG	ATG	ATG	ATG	ATA	ATA	ATG	ATG	ATG	ATG	ATA	ATA	ATG	ATA	ATG	ATG	ATG	ATG	ATA	ATG	ATA	ATA	ATG	ATG	ATA	ATG	ATG	ATG	ATA	ATA	ATG	ATG	ATG	ATG	ATG	ATG	ATG	ATG	ATG	ATG	ATG	ATG	ATG	ATG
cytb	ATC	ATA	ATA	ATA	ATG	ATT	TTG	ATA	ATT	ATT	ATA	ATA	ATT	ATT	ATT	ATA	ATA	ATT	ATA	ATT	ATA	ATA	ATC	ATT	ATT	ATT	ATA	ATT	ATA	ATA	ATT	ATT	ATT	ATT	ATA	ATT	ATG	ATT	ATC	ATT	ATG	ATA	ATA	ATA	ATA	ATG	ATA	ATG	ATA
nad1	ATT	ATT	ATG	ATT	ATT	ATT	ATT	ATA	ATT	ATT	ATC	N/A	ATT	ATA	ATT	ATT	ATT	ATT	ATA	ATT	ATT	ATT	ATT	GTG	ATT	ATA	ATT	ATT	ATT	ATA	ATT	ATT	TTG	ATT	ATA	ATT	ATA	ATA	ATA	ATA	GTG	N/A	ATA	ATA	ATA	ATT	ATA	ATA	ATT
nad2	ATT	ATT	ATA	ATG	ATT	ATT	ATT	ATT	ATT	ATA	ATT	ATA	ATT	ATA	ATA	N/A	ATT	ATA	ATA	ATT	ATT	ATA	TTG	ATG	ATC	ATG	ATT	ATA	TTG	ATA	ATA	ATT	ATC	ATA	ATA	ATT	ATC	ATT	ATT	ATT	ATC	N/A	ATA	ATA	ATA	ATA	ATG	ATA	ATT
nad3	ATT	ATA	ATT	ATA	ATC	ATA	ATC	ATA	ATT	ATT	ATA	ATT	ATC	ATC	ATT	ATA	ATA	ATA	ATA	ATT	ATT	ATT	ATT	ATT	ATA	ATA	ATA	ATA	ATC	ATA	ATT	ATA	ATC	ATA	ATT	ATC	ATA	GTG	GTG	ATT	ATG	ATA	ATA	GTA	AGA	ATA	ATT	ATT	ATT
nad4	ATG	ATG	ATG	ATT	ATA	ATG	ATG	ATG	ATG	ATA	ATT	ATG	ATG	ATG	ATG	ATG	ATG	GTG	ATG	TTG	ATT	ATG	ATA	ATG	ATA	GTG	ATG	TTG	ATG	ATG	ATA	TGG	ATG	ATG	ATG	N/A	ATT	ATG	ATG	ATG	ATG	ATG	ATG	ATG	ATG	ATG	ATG	ATG	N/A
nad4L	N/A	ATA	ATT	ATC	ATT	ATT	TGG	ATA	ATA	ATT	ATA	ATT	TTG	ATT	TTG	ATA	TTG	TTG	ATC	TTG	TTG	TTG	TTG	TTG	ATA	ATA	TTG	ATT	ATA	ATT	GTG	GTG	TTG	ATA	TTG	ATA	ATA	ATA	ATT	ATA	ATG	ATA	ATA	ATA	ATA	ATC	ATA	ATT	ATA
nad5	ATA	ATA	ATA	ATT	ATC	ATA	ATA	ATA	ATA	ATA	TTG	N/A	GTG	ATA	ATA	ATT	TTG	GTG	ATA	TTG	TTG	ATT	ATC	ATC	GTG	ATC	ATT	ATT	GTG	TTC	ATC	TTG	ATC	ATT	ATT	ATC	ATA	ATT	ATA	ATG	ATA	ATA	ATA	ATA	ATA	TTG	ATT	ATT	N/A
nad6	N/A	ATA	ATT	ATG	ATA	ATA	ATA	ATA	ATA	ATT	ATA	ATA	ATA	ATT	ATA	ATC	ATA	ATT	ATA	ATA	ATA	ATC	ATG	ATC	ATA	TTG	ATG	ATC	ATA	GTG	ATA	ATT	ATA	ATA	ATA	TTG	ATT	ATC	ATT	ATA	ATG	TTG	ATT	ATA	ATG	ATG	ATT	ATT	ATA
Putative terminal codon
atp6	TAA	TAA	TAA	TAA	TAA	T	T	TAA	TAA	TAA	TAA	N/A	TAA	TAA	TAA	TAA	TAA	TAA	TAA	TAA	TAA	TAA	TAA	TAA	TAA	TAA	TAA	TAA	TAA	TAA	TAA	TAA	TAA	TAA	TAA	TAA	TAA	TAA	T	TAA	TAA	TAA	TAA	TAA	TAA	TAA	TAA	TAA	TAA
atp8	T	TAG	TAA	TAA	TAA	TAA	TAA	TAA	TAA	TAA	TAA	N/A	TAG	TAA	TAA	TAA	TAA	TAG	TAA	TAA	TAA	TAA	TAA	TAA	TAA	TAA	TAA	TAA	TAA	TAA	TAA	TAA	TAG	TAA	TAA	TAA	TAA	TAA	TAA	TAA	N/A	TAA	TAA	N/A	N/A	TAA	T	TAA	TAA
cox1	TAG	T	TAG	TAA	TAA	TAA	TAA	TAG	TAA	TAA	TAA	T	TAA	TAA	TAA	TAA	TAG	TAA	TAA	TAA	TAA	TAA	TAA	TAA	TAA	TAA	TAA	TAA	TAA	TAA	TAA	TAA	TAG	TAA	TAA	TAA	TAA	T	T	TAA	TAA	T	T	---	TAA	TAA	TAA	TAA	TAG
cox2	TAA	T	TAA	T	T	TAA	T	T	TAA	TAA	TAA	TAA	TAA	TAG	TAA	TAA	TAA	TAA	TAA	TAA	TAA	TAA	TAA	TAA	TAA	TAA	TAG	TAA	TAG	TAA	TAA	TAA	TAA	TAA	TAA	TAA	TAA	TAG	TAG	TAG	TAA	TAA	TAA	TAA	TAG	TAA	TAG	TAA	TAA
cox3	TAG	T	TAA	TAA	T	TAA	TAA	TAA	TAA	TAA	TAA	TAA	TAA	TAA	TAA	TAA	TAA	TAA	TAA	TAA	TAA	TAG	TAG	TAA	TAG	TAA	TAA	TAA	TAG	TAA	TAA	TAG	TAA	TAA	TAA	TAA	TAA	T	T	TAA	TAA	TAG	TAA	TAA	TAA	T	T	T	TAA
cytb	TAG	TAA	TAA	---	T	T	TAG	TAA	---	TAA	TAA	G	TAG	TAG	TAG	TAG	TAA	TAG	TAG	TAG	TAA	TAA	TAA	TAA	TAG	---	TAG	TAG	TAG	TAG	TAG	TAG	TAG	TAG	TAG	TAG	TAG	T	TAA	TAA	TAA	TAA	---	TAA	TAA	TAG	TAA	TAA	AC
nad1	TAG	T	TAA	TAA	TAA	TAA	TAA	TAA	TAA	TAA	TAA	N/A	TAA	TAA	TAA	TAA	TAA	TAA	TAA	TAA	TAA	TAA	TAA	TAA	TAA	TAA	TAA	TAA	TAA	TAA	TAA	TAA	TAA	TAA	TAA	TAG	TAA	TAA	TAA	TAA	TAA	N/A	TAA	TAA	TAA	TAA	T	TAA	TAA
nad2	TAA	TAA	TAG	TAA	TAA	TAA	TAG	TAA	TAA	TAA	TAA	TAA	TAA	TAA	TAA	N/A	TAA	TAG	TAA	TAA	TAA	TAA	TAA	TAA	TAA	TAA	TAA	TAA	TAG	TAA	TAA	TAA	TAA	TAA	TAA	TAA	TAA	TAG	TAG	TAA	TAA	N/A	TAA	TAA	TAA	TAG	TAA	TAG	TAA
nad3	TAG	T	TAG	TAG	TA	TAA	TAA	TAA	TAA	TAA	TAA	TAA	TAA	TAA	TAA	TAA	TAA	TAA	TAA	TAA	TAA	TAA	TAA	TAA	TAA	TAA	TAA	TAA	TAA	TAA	TAA	TAA	TAA	TAA	TAA	TAA	TAA	T	T	TAA	T	TAA	TAA	TAA	TAA	TAA	TAA	T	TAG
nad4	T	T	TAA	TAA	T	TAG	T	T	T	TAA	TAA	TAA	TAA	TAA	TAA	TAA	TAA	TAA	TAG	TAA	TAA	TAA	TAA	TAA	TAA	TAA	TAA	TAG	TAA	TAA	TAA	TAA	TAA	TAA	TAG	N/A	T	T	TAG	TAG	TAA	T	TAA	TAA	TAA	TAA	TAA	TAA	N/A
nad4L	N/A	TAA	TAA	TAG	TAA	TAA	TAA	TAA	TAA	TAA	TAA	TAA	TAA	TAA	TAA	TAA	TAA	TAA	TAA	TAA	TAA	TAA	TAA	TAA	TAA	TAA	TAA	TAA	TAA	TAA	TAA	TAA	TAA	TAA	TAA	TAA	TAA	TAA	TAA	TAA	TAA	TAA	TAA	TAA	TAA	TAA	TAA	TAA	TAA
nad5	TAA	T	TAA	TAG	T	TAA	TAA	T	TAG	TAA	TAG	N/A	TAA	TAA	TAA	TAA	TAA	TAA	TAG	TAG	TAA	TAA	TAA	TAG	TAA	TAA	TAA	TAA	TAA	TAA	TAA	TAA	TAA	TAA	TAA	TAA	TAA	TAG	T	TAG	TAA	TAA	TAA	TAA	TAA	TAA	TAG	TAA	N/A
nad6	N/A	TAG	T	TAA	TAA	TAA	TAA	TAG	TAA	TAG	TAG	TAA	TAG	TAG	TAG	TAG	TAA	TAA	TAA	TAA	TAG	TAG	TAG	TAA	TAG	TAG	TAG	TAA	TAG	TAG	TAG	TAA	TAG	TAG	TAA	TAG	TAA	TAG	TAA	TAA	TAG	T	TAA	TAA	TAA	TAA	TAG	TAA	TAG
AT skew
atp6	-0.155	-0.212	-0.173	-0.233	-0.078	0.016	0.032	-0.055	-0.145	-0.148	-0.145	N/A	-0.15	-0.134	-0.146	-0.208	-0.186	-0.086	-0.137	-0.127	-0.136	-0.156	-0.094	-0.132	-0.109	-0.201	-0.171	-0.157	-0.191	-0.156	-0.153	-0.104	-0.215	-0.108	-0.157	-0.156	-0.159	-0.189	-0.181	-0.14	-0.181	-0.108	-0.112	-0.12	-0.115	-0.137	-0.148	-0.134	-0.082
atp8	-0.157	-0.204	-0.099	-0.258	0	-0.009	0.151	-0.05	-0.067	-0.29	-0.167	N/A	-0.043	0.033	-0.062	0.071	-0.017	0.114	0.026	-0.043	-0.035	0.107	0.093	0.017	0.01	-0.038	0.045	0.064	-0.034	-0.098	0.026	-0.059	-0.034	-0.12	0.025	-0.026	0.111	0.015	-0.113	-0.05	N/A	-0.094	-0.171	N/A	N/A	-0.028	-0.173	-0.072	-0.051
cox1	-0.229	-0.223	-0.21	-0.244	-0.138	-0.009	0.007	-0.093	-0.14	-0.2	-0.201	-0.173	-0.143	-0.158	-0.168	-0.203	-0.162	-0.176	-0.134	-0.148	-0.149	-0.178	-0.133	-0.181	-0.145	-0.215	-0.155	-0.127	-0.171	-0.156	-0.137	-0.146	-0.206	-0.168	-0.162	-0.17	-0.213	-0.218	-0.237	-0.224	-0.221	-0.185	-0.193	-0.187	-0.184	-0.191	-0.195	-0.182	-0.181
cox2	-0.106	-0.167	-0.15	-0.188	-0.006	0.115	0.106	0.024	-0.068	-0.107	-0.089	-0.083	-0.037	-0.035	-0.016	-0.117	-0.06	-0.04	-0.024	-0.09	-0.073	-0.084	-0.035	-0.093	-0.064	-0.063	-0.09	-0.096	-0.075	-0.073	-0.043	-0.045	-0.154	-0.046	-0.034	-0.096	-0.2	-0.146	-0.101	-0.082	-0.103	-0.109	-0.107	-0.117	-0.106	-0.1	-0.141	-0.076	-0.038
cox3	-0.128	-0.196	-0.217	-0.214	-0.163	-0.01	-0.009	-0.077	-0.171	-0.145	-0.163	-0.201	-0.123	-0.161	-0.105	-0.142	-0.095	-0.13	-0.112	-0.169	-0.101	-0.157	-0.152	-0.174	-0.092	-0.202	-0.127	-0.115	-0.15	-0.151	-0.106	-0.123	-0.166	-0.149	-0.172	-0.147	-0.323	-0.278	-0.245	-0.268	-0.251	-0.198	-0.229	-0.22	-0.208	-0.282	-0.211	-0.207	-0.186
cytb	-0.113	-0.071	-0.125	-0.18	-0.282	-0.326	-0.397	-0.328	-0.213	-0.114	-0.21	-0.182	-0.164	-0.157	-0.172	-0.187	-0.157	-0.231	-0.222	-0.216	-0.171	-0.138	-0.225	-0.188	-0.196	-0.141	-0.211	-0.197	-0.149	-0.168	-0.222	-0.229	-0.144	-0.189	-0.168	-0.167	-0.347	-0.141	-0.192	-0.12	-0.121	-0.093	-0.118	-0.104	-0.098	-0.096	-0.163	-0.169	-0.149
nad1	-0.256	-0.157	-0.222	-0.198	-0.183	-0.341	-0.278	-0.304	-0.29	-0.287	-0.254	N/A	-0.287	-0.281	-0.319	-0.231	-0.275	-0.326	-0.319	-0.327	-0.322	-0.261	-0.319	-0.294	-0.287	-0.32	-0.241	-0.282	-0.287	-0.3	-0.294	-0.286	-0.268	-0.297	-0.272	-0.303	-0.07	-0.247	-0.173	-0.163	-0.16	N/A	-0.165	-0.171	-0.169	-0.221	-0.194	-0.181	-0.211
nad2	-0.223	-0.165	-0.219	-0.182	-0.156	-0.047	0.01	-0.066	-0.083	-0.12	-0.115	-0.19	-0.083	-0.05	-0.104	N/A	-0.053	-0.082	-0.138	-0.114	-0.063	-0.074	-0.071	-0.108	-0.111	-0.126	-0.078	-0.083	-0.111	-0.049	-0.099	-0.106	-0.164	-0.137	-0.101	-0.097	-0.283	-0.264	-0.159	-0.159	-0.134	N/A	-0.155	-0.147	-0.152	-0.108	-0.127	-0.072	-0.083
nad3	-0.329	-0.216	-0.285	-0.196	-0.079	0.02	0	-0.062	-0.143	-0.241	-0.125	-0.216	-0.213	-0.196	-0.186	-0.267	-0.211	-0.163	-0.261	-0.148	-0.156	-0.231	-0.134	-0.224	-0.152	-0.308	-0.265	-0.149	-0.168	-0.172	-0.202	-0.083	-0.337	-0.244	-0.234	-0.204	-0.153	-0.286	-0.228	-0.124	-0.203	-0.231	-0.22	-0.217	-0.216	-0.172	-0.185	-0.168	-0.062
nad4	-0.139	-0.134	-0.153	-0.219	-0.251	-0.313	-0.344	-0.248	-0.231	-0.148	-0.195	-0.178	-0.186	-0.171	-0.177	-0.192	-0.237	-0.238	-0.222	-0.218	-0.216	-0.22	-0.232	-0.216	-0.218	-0.178	-0.203	-0.237	-0.145	-0.193	-0.216	-0.205	-0.21	-0.205	-0.209	N/A	-0.28	-0.15	-0.149	-0.186	-0.127	-0.143	-0.147	-0.14	-0.144	-0.17	-0.134	-0.198	N/A
nad4L	N/A	-0.101	-0.217	-0.309	-0.279	-0.342	-0.436	-0.31	-0.215	-0.26	-0.151	-0.112	-0.279	-0.231	-0.251	-0.157	-0.266	-0.32	-0.256	-0.244	-0.297	-0.243	-0.325	-0.254	-0.247	-0.229	-0.193	-0.236	-0.166	-0.24	-0.373	-0.246	-0.22	-0.242	-0.26	-0.266	-0.308	-0.137	-0.079	-0.197	-0.312	-0.235	-0.259	-0.256	-0.25	-0.2	-0.196	-0.15	-0.166
nad5	-0.204	-0.261	-0.233	-0.104	-0.034	0.053	0.039	-0.085	-0.18	-0.188	-0.186	N/A	-0.097	-0.145	-0.111	-0.138	-0.129	-0.102	-0.145	-0.177	-0.063	-0.081	-0.104	-0.153	-0.115	-0.176	-0.105	-0.146	-0.126	-0.125	-0.087	-0.116	-0.179	-0.138	-0.144	-0.12	-0.035	-0.189	-0.131	-0.116	-0.132	-0.143	-0.143	-0.134	-0.139	-0.124	-0.113	-0.119	N/A
nad6	N/A	-0.305	N/A	-0.202	-0.065	0.02	-0.085	0.028	-0.135	-0.218	-0.249	-0.191	-0.117	-0.176	-0.149	-0.195	-0.09	-0.174	-0.163	-0.125	-0.137	-0.188	-0.241	-0.194	-0.165	-0.229	-0.154	-0.127	-0.129	-0.111	-0.159	-0.154	-0.171	-0.173	-0.183	-0.107	-0.184	-0.24	-0.229	-0.158	-0.166	-0.177	-0.187	-0.166	-0.165	-0.174	-0.166	-0.18	-0.075
rRNAs(+)	-0.042	-0.079	0.011	0.034	0.127	0.145	0.214	0.061	0.128	0.056	0.079	0.115	0.066	0.058	0.048	0.015	0.055	0.069	0.043	0.083	0.068	0.025	0.096	0.028	0.07	0.074	0.037	0.086	0.026	0.052	0.089	0.03	0.04	0.057	0.022	0.051	0.062	0.117	-0.034	0.043	0.06	0.058	0.052	0.066	0.037	0.031	0.076	0.055	0.014
rRNAs(-)	N/A	N/A	0.078	0.022	-0.059	-0.087	-0.101	-0.035	0.008	0.109	0.045	0.018	0.016	0.028	-0.021	0.044	0.021	-0.017	0.018	0.041	-0.016	0.054	0.012	0.016	0.03	0.064	0.043	0.019	-0.014	-0.012	0.008	0.026	0.046	0.014	0.025	0.008	0.091	-0.007	0.054	N/A	-0.009	0.019	0.007	-0.02	0.059	0.008	0.06	0.009	N/A
rrnL	-0.116	-0.153	0.078	0.022	-0.059	-0.087	-0.101	-0.035	0.008	0.109	0.045	0.018	0.016	0.028	-0.021	0.044	0.021	-0.017	0.018	0.041	-0.016	0.054	0.012	0.016	0.03	0.064	0.043	0.019	-0.014	-0.012	0.008	0.026	0.046	0.014	0.025	0.008	0.091	-0.007	0.054	N/A	-0.009	0.019	0.007	-0.02	0.059	0.008	0.06	0.009	N/A
rrnS	0.088	0.085	0.011	0.034	0.127	0.145	0.214	0.061	0.128	0.056	0.079	0.115	0.066	0.058	0.048	0.015	0.055	0.069	0.043	0.083	0.068	0.025	0.096	0.028	0.07	0.074	0.037	0.086	0.026	0.052	0.089	0.03	0.04	0.057	0.022	0.051	0.062	0.117	-0.034	0.043	0.06	0.058	0.052	0.066	0.037	0.031	0.076	0.055	0.014
tRNAs(+)	0.024	-0.026	-0.013	0.014	0.047	0.075	0.098	0.116	0.084	0.038	0.044	0.006	0.039	0.055	0.048	0.026	0.017	0.043	0.048	0.077	0.025	0.048	0.041	0.008	0.021	0.021	0.056	0.011	0.005	0.033	0.053	0.03	0.023	0.05	0.032	0.076	0.002	-0.022	-0.04	-0.004	0.012	0.04	0.062	-0.019	0.024	0.008	-0.008	0.031	0.032
tRNAs(-)	0.018	0.022	-0.026	-0.043	-0.123	-0.073	-0.064	-0.047	-0.048	0.077	-0.017	-0.109	0.01	-0.032	-0.014	-0.005	0	-0.036	-0.014	-0.023	0.058	-0.009	-0.007	-0.02	-0.047	-0.076	-0.02	-0.046	-0.077	0.002	0.03	-0.003	0.016	-0.016	-0.003	-0.047	0.053	0.004	0.016	0.031	0.013	-0.034	-0.044	-0.044	-0.039	N/A	-0.02	-0.115	-0.023
GC skew
atp6	-0.085	0.041	0.045	0.218	-0.459	-0.482	-0.506	-0.485	-0.162	-0.176	-0.146	N/A	-0.191	-0.217	-0.235	-0.11	-0.216	-0.224	-0.18	-0.202	-0.253	-0.206	-0.259	-0.21	-0.22	-0.116	-0.191	-0.184	-0.252	-0.29	-0.302	-0.276	-0.151	-0.265	-0.223	-0.195	-0.272	0.249	0.126	0.19	0.161	0.2	0.184	0.212	0.184	0.207	0.038	0.136	-0.083
atp8	-0.127	-0.194	0.077	0.188	-0.379	-0.619	-0.68	-0.744	-0.391	-0.125	-0.333	N/A	-0.318	-0.436	-0.609	-0.277	-0.282	-0.355	-0.409	-0.433	-0.333	-0.319	-0.258	-0.171	-0.362	-0.358	-0.083	-0.36	-0.306	-0.263	-0.333	-0.375	-0.246	-0.424	-0.211	-0.364	-0.436	0.303	0.322	0.19	N/A	0.238	0.152	N/A	N/A	0.106	-0.021	-0.097	-0.125
cox1	0.045	0.093	0.15	0.184	-0.155	-0.2	-0.269	-0.136	-0.148	0.017	0.016	0.024	-0.083	-0.106	-0.07	-0.053	-0.094	-0.057	-0.078	-0.154	-0.046	-0.08	-0.09	-0.058	-0.138	-0.083	-0.097	-0.121	-0.149	-0.112	-0.077	-0.129	-0.054	-0.104	-0.054	-0.066	0.157	0.131	0.141	0.114	0.105	0.094	0.109	0.097	0.087	0.142	0.083	0.084	0.059
cox2	-0.063	0.193	0.077	0.168	-0.304	-0.324	-0.468	-0.386	-0.188	-0.053	-0.035	-0.038	-0.077	-0.107	-0.115	-0.135	-0.1	-0.131	-0.16	-0.165	-0.118	-0.122	-0.145	-0.133	-0.167	-0.125	-0.163	-0.128	-0.118	-0.141	-0.162	-0.242	-0.033	-0.103	-0.163	-0.032	0.224	0.127	0.14	0.11	0.078	0.128	0.105	0.11	0.1	0.141	0.11	0.059	0.048
cox3	0.004	0.109	0.059	0.163	-0.09	-0.279	-0.333	-0.259	-0.106	-0.065	0.004	0.051	-0.109	-0.04	-0.11	-0.09	-0.119	-0.087	-0.11	-0.106	-0.128	-0.068	-0.122	-0.046	-0.128	-0.084	-0.087	-0.097	-0.109	-0.083	-0.125	-0.181	0.014	-0.07	-0.039	-0.074	0.212	0.072	0.117	0.068	0.063	0.041	0.04	0.007	0.023	0.034	0.048	0.045	0.044
cytb	-0.143	-0.227	-0.282	-0.04	0.454	0.414	0.431	0.329	0.065	-0.115	-0.008	0.171	0.018	0.022	0.017	0.064	-0.004	0	0.004	0.06	0.05	0.033	0.086	0.035	0.033	0	0.071	0.031	0	-0.002	0.012	0.068	0.009	0.009	0.106	0.037	0.155	-0.23	-0.213	-0.199	-0.145	-0.246	-0.107	-0.236	-0.208	-0.226	-0.235	-0.162	-0.118
nad1	0.106	0.045	0.109	-0.007	0.605	0.554	0.488	0.473	0.256	0.158	0.109	N/A	0.25	0.291	0.329	0.269	0.185	0.21	0.199	0.283	0.28	0.223	0.293	0.223	0.214	0.268	0.291	0.141	0.153	0.309	0.276	0.296	0.168	0.225	0.255	0.289	-0.083	-0.045	-0.03	-0.023	-0.006	N/A	0.033	0.036	0.053	-0.033	0.02	-0.008	0.058
nad2	-0.005	0.261	0.319	0.311	-0.353	-0.444	-0.587	-0.292	-0.064	-0.024	-0.131	-0.052	-0.127	-0.204	-0.188	N/A	-0.094	-0.099	-0.078	-0.058	-0.182	-0.162	-0.141	-0.13	-0.117	-0.093	-0.119	-0.176	-0.147	-0.179	-0.125	-0.206	-0.064	-0.183	-0.062	-0.121	0.204	0.349	0.295	0.367	0.287	N/A	0.328	0.359	0.354	0.398	0.226	0.252	0.061
nad3	0.038	0.058	0.325	0.402	-0.247	-0.434	-0.433	-0.184	-0.138	-0.03	0	0.163	-0.043	-0.119	-0.167	-0.176	0.025	-0.113	0.027	-0.129	-0.099	-0.185	-0.17	-0.07	-0.118	-0.029	-0.181	-0.122	-0.077	-0.078	-0.086	-0.164	0.029	-0.205	-0.111	-0.111	-0.12	0.311	0.272	0.293	0.299	0.345	0.37	0.38	0.383	0.223	0.16	0.256	0.173
nad4	-0.106	-0.137	-0.215	-0.151	0.554	0.62	0.575	0.416	0.147	0.002	0.104	0.059	0.133	0.124	0.154	0.187	0.163	0.114	0.161	0.158	0.168	0.15	0.168	0.155	0.137	0.113	0.148	0.181	0.084	0.152	0.125	0.096	0.089	0.156	0.162	N/A	0.291	-0.307	-0.221	-0.195	-0.22	-0.183	-0.187	-0.203	-0.185	-0.226	-0.235	-0.287	N/A
nad4L	N/A	0.019	-0.145	-0.197	0.795	0.753	0.826	0.647	0.161	0.111	0.273	0.27	0.224	0.146	0.218	0.241	0.149	0.302	0.326	0.211	0.31	0.247	0.217	0.269	0.146	0.176	0.247	0.149	0.231	0.294	0.326	0.269	0.17	0.12	0.237	0.186	0.326	-0.236	0.011	-0.029	-0.014	-0.129	-0.079	-0.119	-0.111	-0.282	-0.118	0.019	-0.065
nad5	0.097	0.236	0.311	0.404	-0.418	-0.479	-0.497	-0.419	-0.021	0.118	0.038	N/A	-0.025	-0.003	-0.083	-0.014	0.006	-0.047	-0.085	-0.038	-0.036	-0.037	-0.032	-0.074	-0.054	-0.018	-0.027	-0.006	-0.028	-0.088	-0.009	-0.074	0.015	-0.047	-0.036	-0.055	-0.127	0.462	0.391	0.285	0.324	0.42	0.398	0.398	0.378	0.44	0.334	0.328	N/A
nad6	N/A	0.225	N/A	0.421	-0.695	-0.737	-0.791	-0.594	-0.198	-0.12	-0.075	0.017	-0.25	-0.21	-0.289	-0.067	-0.289	-0.172	-0.21	-0.189	-0.095	-0.166	-0.165	-0.161	-0.262	-0.086	-0.148	-0.275	-0.219	-0.169	-0.244	-0.298	-0.144	-0.194	-0.116	-0.271	-0.299	0.392	0.281	0.385	0.377	0.448	0.524	0.468	0.456	0.487	0.303	0.241	0.281
rRNAs(+)	0.012	0.052	0.11	0.092	-0.109	-0.126	-0.197	-0.165	-0.126	-0.038	0.074	0.01	-0.072	-0.123	-0.072	-0.071	-0.041	-0.061	-0.091	-0.084	-0.103	-0.068	-0.107	-0.047	-0.139	-0.09	-0.081	-0.09	-0.107	-0.057	-0.052	-0.122	-0.086	-0.099	-0.009	-0.057	0.366	0.146	0.125	0.063	0.166	0.155	0.159	0.157	0.198	0.139	0.062	0.15	0.097
rRNAs(-)	N/A	N/A	-0.186	-0.137	0.419	0.471	0.413	0.451	0.134	0.095	0.15	0.087	0.21	0.232	0.229	0.206	0.128	0.17	0.203	0.11	0.186	0.244	0.174	0.179	0.208	0.156	0.27	0.157	0.275	0.256	0.215	0.164	0.184	0.195	0.233	0.24	-0.127	-0.149	-0.095	N/A	0.021	0.024	0.029	0.012	0	-0.034	-0.065	0.013	N/A
rrnL	-0.043	0.018	-0.186	-0.137	0.419	0.471	0.413	0.451	0.134	0.095	0.15	0.087	0.21	0.232	0.229	0.206	0.128	0.17	0.203	0.11	0.186	0.244	0.174	0.179	0.208	0.156	0.27	0.157	0.275	0.256	0.215	0.164	0.184	0.195	0.233	0.24	-0.127	-0.149	-0.095	N/A	0.021	0.024	0.029	0.012	0	-0.034	-0.065	0.013	N/A
rrnS	0.094	0.11	0.11	0.092	-0.109	-0.126	-0.197	-0.165	-0.126	-0.038	0.074	0.01	-0.072	-0.123	-0.072	-0.071	-0.041	-0.061	-0.091	-0.084	-0.103	-0.068	-0.107	-0.047	-0.139	-0.09	-0.081	-0.09	-0.107	-0.057	-0.052	-0.122	-0.086	-0.099	-0.009	-0.057	0.366	0.146	0.125	0.063	0.166	0.155	0.159	0.157	0.198	0.139	0.062	0.15	0.097
tRNAs(+)	0.1	0.167	0.159	0.102	-0.204	-0.125	-0.096	-0.05	0.076	0.12	0.14	0.162	0.093	0.091	0.079	0.097	-0.029	0.079	0.059	0.062	0.06	0.032	0.077	0.169	0.064	0.081	0.031	0.092	-0.106	0.059	0.074	0.046	0.093	0.058	0.131	0.042	0.165	0.15	0.153	0.202	0.154	0.075	0.138	0.2	0.26	0.122	0.152	0.114	0.131
tRNAs(-)	0.123	0.189	0.138	0.038	0.478	0.427	0.425	0.561	0.26	0.211	0.261	0.273	0.257	0.254	0.263	0.212	0.325	0.172	0.232	0.186	0.244	0.279	0.269	0.288	0.219	0.27	0.295	0.242	0.148	0.256	0.219	0.162	0.202	0.224	0.22	0.27	-0.012	0.148	0.119	-0.026	-0.062	0	0.024	0.169	0.048	N/A	0.034	0.135	0.214
AT content
atp6	58.2	56.3	57.1	54.3	73.8	67	60.5	70.9	66.9	71.9	74.4	N/A	67.8	69.1	67.5	70.2	66.1	57.3	67.5	68.1	67.4	63.1	63.6	69.2	64.7	61.3	66.4	66.7	57.3	63.4	67.7	62	61.3	63.4	69	66.3	65.6	48.1	64.5	68.9	67.6	71.7	70.7	69.6	69.9	64.9	57.3	73.9	67.4
atp8	65	62.8	58.4	58.2	80.2	72.5	67.9	75.4	56.6	79.5	84.7	N/A	72.3	75.5	71	70.4	75.5	58.7	72.3	57.9	71.7	70.4	61	74.2	68.7	66.7	69.8	68.6	54.7	64.1	73.5	68	59.4	62.9	76.1	72.3	75	43	62.2	77	N/A	79.1	78.9	N/A	N/A	69.9	68.9	80.1	67.4
cox1	59.2	58.2	56.6	55.6	67.7	63.8	59	65.4	58.6	65.4	67.1	67	61.3	62	61.1	63.5	58.9	53.2	62.4	59.4	62.2	57.9	59.4	58.6	57.9	55.1	61.5	60.2	52.9	58.1	60.7	59.1	55.4	57.2	60.7	60.2	59.7	51.4	60.8	67	63.4	65.5	65.7	65.7	66.4	63.5	58.6	68.3	60.4
cox2	58.2	56.6	55.9	54.5	69.4	67.7	61.3	68.2	60.7	63.4	70.2	68.5	63.4	63.8	63.8	66.1	61.5	56.3	62.3	60.6	61	59.8	63.2	62	60.1	56	62.8	61.9	57.3	61	62.5	58.9	54.7	58.4	61.1	63.3	62.9	51.3	59.2	66.5	66	68.9	69	69.1	69	62.2	58.9	72.1	62.8
cox3	56.9	56.7	55	55.7	70.3	65.8	58.7	67.3	60.5	65.1	69.8	67.6	64.2	65.1	64.4	66.5	60.9	56.8	63.2	61.6	63.9	61.7	59.4	63.6	63	57.1	64	63.6	57.4	63.4	63.1	61.6	57.8	60.6	66	63.5	62.6	47.1	58.6	64.5	62	65.8	65.6	65.4	66.9	59.4	55.4	68.6	60.2
cytb	57.5	57.2	54.9	58.8	69.6	67	62.8	71.7	55.6	65.5	67.1	66.5	56.5	59.6	53.7	57.1	55.2	47.3	57.1	55.6	56.2	54.1	53.8	54.9	56.7	50.9	56.1	57.8	50.3	51.9	56.8	51.9	51.9	51.8	59.6	56.9	64.2	58.2	64.1	68.4	67.6	68.9	69.4	69	69.1	69.9	59.8	72.7	63.8
nad1	59.6	58.9	54.4	55.4	71.9	68.8	63.5	73.7	66.2	70.4	72.1	N/A	65.1	67.8	64.7	68.1	63.3	58.5	66.4	65.3	64.8	64.1	64.2	64.2	65.7	59.1	65.3	66.8	55.6	64.4	67.3	66.7	56.6	62	66.2	66.6	67	47.1	61	68.6	65.3	N/A	71.1	70.5	71.4	60.5	58.4	74	64.9
nad2	61.3	60.6	61.7	54.1	75.9	69.3	62.2	74.7	63.1	73.8	74.4	74.1	67.9	65.7	66.5	N/A	65.1	58.2	66.4	62.3	66.8	62.4	63.3	63	60.7	54	64	61.7	54.9	60.6	65.7	58.9	54.6	60.5	66.5	63.8	68.4	56.2	65.2	72.5	71.4	N/A	73.2	74.4	74.3	72	61.6	78.4	71
nad3	56.1	55.6	52.3	52.9	75.8	69.8	63.8	78.4	63.3	71.5	75.5	71.9	71.7	67.2	65.8	70.1	64.3	57.3	67.8	65	68.1	62.9	60.7	62.9	63.9	60.4	62.9	64.9	60.3	67.5	68.4	58.4	57.9	56.9	69.1	64.8	64.7	40.1	55.6	70.9	67.3	69.2	69.5	71.5	70.1	60.7	53.8	75.3	66.1
nad4	60.9	61	57.8	57.5	71.8	68.7	63.4	73.4	60.9	67.6	71.8	71.6	62.2	64.4	61.3	65.1	59.5	53.3	62.4	59.6	61.8	59.9	60.5	59.9	57.8	54.3	63.3	59.7	55	58.3	60.3	58.5	54.6	58.1	64.2	N/A	65.7	57	64.8	69	69.8	73.5	73.2	74.2	74.1	72.3	63	75.4	N/A
nad4L	N/A	63.6	62.6	55.1	74	73	66.3	77.1	63.1	72.7	73.8	75.1	63.7	68.9	66.3	70	65.5	53.8	65.9	60.1	66.3	65.5	64.3	65.5	62.7	60	67.4	63.8	59.2	67.8	64.7	62.8	60.7	61.7	64.1	66.3	68.7	59.8	70.3	77.1	73.3	77.7	77.4	77.1	77.4	73	64.9	81	72.1
nad5	59.3	60	61.3	57.1	72.4	66.4	63.3	71.5	54.8	69.5	70.3	N/A	60.1	61.1	58.5	62.4	57.2	50.6	58.7	55.6	59.3	57.4	57.4	58.8	57	49	59	57.8	51.7	55.8	59.5	52.8	53.1	54.3	62	57.3	64.7	59.7	65.8	70.4	70.3	73.7	73.5	74.1	74.1	71.7	61.8	76.7	N/A
nad6	N/A	57.8	N/A	55.1	74.9	71.8	66	73.2	63.1	79.5	78.5	76.4	69.8	67.3	67.9	72.1	57.3	59.3	67.1	61.5	69	63.8	60.5	67.7	64.7	57.3	67.3	62.8	52.8	58.9	63.7	61.3	60.5	59.7	70.7	64.3	69.2	60	69.3	75.8	73.8	72.9	74.5	73.8	73.1	76.8	64.2	82.3	67.7
rRNAs(+)	64.9	60.3	59.7	50.5	74.7	72.9	67	78.4	69.3	71.6	74.8	62.6	72.2	71.7	72.4	71.6	70.8	67.4	69.8	69.4	70.4	68.9	70.2	71.8	67.7	68.8	72.2	69.1	66.9	71.7	71.8	66.8	67.1	70.4	71	71.9	70.3	43.1	47.6	63.6	64.3	68	67.2	66.7	67.1	60.2	60.2	68.5	65.1
rRNAs(-)	N/A	N/A	60.5	59	76	71.2	67.9	77.1	65.7	72.3	74.3	76.1	70.7	69.9	69.4	71.1	63.1	62.5	69	65.5	71.1	68.9	66.6	65	65.9	64.9	70.2	66.2	65.8	67.5	70.4	64.1	65.5	66.3	70.9	65.2	71.1	62.3	67.4	N/A	70.1	71.7	77.1	72.8	71.2	72.8	65.1	79.7	N/A
rrnL	66.3	62.2	60.5	59	76	71.2	67.9	77.1	65.7	72.3	74.3	76.1	70.7	69.9	69.4	71.1	63.1	62.5	69	65.5	71.1	68.9	66.6	65	65.9	64.9	70.2	66.2	65.8	67.5	70.4	64.1	65.5	66.3	70.9	65.2	71.1	62.3	67.4	N/A	70.1	71.7	77.1	72.8	71.2	72.8	65.1	79.7	N/A
rrnS	62.5	56.6	59.7	50.5	74.7	72.9	67	78.4	69.3	71.6	74.8	62.6	72.2	71.7	72.4	71.6	70.8	67.4	69.8	69.4	70.4	68.9	70.2	71.8	67.7	68.8	72.2	69.1	66.9	71.7	71.8	66.8	67.1	70.4	71	71.9	70.3	43.1	47.6	63.6	64.3	68	67.2	66.7	67.1	60.2	60.2	68.5	65.1
tRNAs(+)	68.3	64.1	61.8	57.4	74.9	70.9	69.8	77	71.8	74.7	76.7	77.3	75.1	75.7	76.1	73.9	71.6	69.2	73.9	71.4	72.4	75.9	73.2	73.1	72.5	71.1	73.7	70	64.1	74.6	74.1	71	72.5	73.7	75.3	74	72.4	57.9	63.7	71.1	70.4	74.6	75.5	70.9	74.4	68.9	61.5	75.5	69.7
tRNAs(-)	64.3	67.3	65.9	57.1	76.6	72.7	70.7	75.9	64.1	74	74.4	75.9	72.6	71.9	72.2	72.3	69.2	67.5	69.1	64.9	69.6	71.8	72.1	71.9	68.6	65.9	70.2	68.1	64.4	71.8	72.4	61.5	69.5	68.8	75.3	72.2	72.7	70.3	74	74.5	73.7	76	77.7	74.5	78.5	N/A	70.6	75.3	69
GC content
atp6	41.8	43.8	42.9	45.7	26.2	32.9	39.5	29.1	33.2	28.1	25.5	N/A	32.1	30.9	32.4	29.7	33.9	42.8	32.4	31.8	32.6	36.9	36.4	30.6	35.3	38.7	33.6	33.3	42.8	36.6	32.3	38	38.7	36.7	30.9	33.8	34.4	51.9	35.5	31.1	32.4	28.3	29.3	30.4	30.1	35.1	42.7	26.1	32.5
atp8	35	37.2	41.6	41.8	19.7	27.4	32	24.5	43.4	20.5	15.4	N/A	27.6	24.5	29	29.6	24.5	41.3	27.7	42.1	28.3	29.6	39	25.8	31.3	33.3	30.2	31.5	45.3	35.8	26.4	32	40.6	37.1	23.9	27.7	25	57.1	37.8	23	N/A	20.9	21.2	N/A	N/A	30.2	31.1	19.9	32.7
cox1	40.8	41.9	43.5	44.4	32.4	36.2	41	34.5	41.4	34.6	32.9	33	38.8	38	38.9	36.5	41.1	46.7	37.7	40.6	37.8	42.1	40.6	41.4	42.1	44.9	38.5	39.8	47	41.9	39.3	40.9	44.6	42.8	39.3	39.8	40.3	48.6	39.2	33	36.5	34.5	34.3	34.3	33.7	36.6	41.4	31.7	39.6
cox2	41.8	43.4	44.1	45.4	30.7	32.3	38.7	31.8	39.2	36.6	29.8	31.6	36.6	36.1	36.1	34	38.5	43.7	37.8	39.4	39	40.1	36.7	37.9	39.9	44	37.2	38.1	42.7	38.9	37.5	41.1	45.3	41.7	39	36.8	37.1	48.8	40.7	33.5	33.9	31.2	31	30.8	31	37.7	41.1	27.8	37.2
cox3	43.1	43.3	45	44.2	29.7	34.2	41.2	32.7	39.6	34.9	30.3	32.3	35.9	35	35.5	33.4	39.1	43.2	36.8	38.4	36.2	38.2	40.6	36.5	36.9	43	35.9	36.4	42.7	36.6	36.8	38.3	42.2	39.4	33.9	36.5	37.4	52.8	41.4	35.4	38	34.2	34.4	34.6	33.1	40.6	44.6	31.4	39.8
cytb	42.4	42.7	45.1	41.3	30.4	33.1	37.2	28.3	44.5	34.5	32.9	33.5	43.4	40.4	46.3	42.9	44.8	52.8	42.8	44.4	43.8	45.9	46.2	45.1	43.4	49.2	43.9	42.3	49.6	48.1	43.3	48.1	48.1	48.2	40.3	43	35.7	41.8	36	31.6	32.5	31.1	30.6	30.9	30.9	30	40.1	27.4	36.2
nad1	40.5	41.1	45.6	44.5	28.1	31.1	36.4	26.3	33.8	29.7	27.9	N/A	35	32.2	35.3	31.9	36.7	41.5	33.7	34.8	35.2	36	35.9	35.8	34.3	40.8	34.7	33.3	44.4	35.6	32.6	33.3	43.3	37.9	33.9	33.3	33	52.8	39	31.3	34.8	N/A	28.9	29.5	28.6	39.5	41.6	26	35.2
nad2	38.8	39.3	38.2	45.9	24.1	30.7	37.7	25.2	36.9	26.2	25.6	25.9	32.1	34.3	33.5	N/A	34.9	41.8	33.6	37.8	33.2	37.5	36.8	37	39.2	46.1	36.1	38.3	45.1	39.4	34.3	41.1	45.4	39.5	33.5	36.2	31.6	43.9	34.9	27.5	28.6	N/A	26.8	25.6	25.7	27.9	38.5	21.6	29
nad3	43.9	44.4	47.7	47.1	24.2	30.2	36.2	21.6	36.7	28.5	24.6	28.2	28.2	32.7	34.1	29.8	35.7	42.6	32.2	35.1	31.9	37	39.3	37	36.2	39.5	37.1	35.1	39.7	32.5	31.5	41.6	42	43.1	31	35.1	35.3	59.9	44.4	29.1	32.7	30.8	30.5	28.3	29.9	39.3	46.2	24.7	33.8
nad4	39.1	39	42.2	42.5	28.2	31.3	36.7	26.7	39.1	32.5	28.3	28.5	37.8	35.6	38.6	35	40.6	46.6	37.6	40.3	38.2	40.1	39.5	40.2	42.2	45.8	36.7	40.3	45	41.7	39.8	41.5	45.4	42	35.8	N/A	34.3	43	35.2	31	30.2	26.4	26.8	25.8	25.8	27.7	37	24.6	N/A
nad4L	N/A	36.3	37.4	44.9	26	27	33.7	22.9	37	27.3	26.2	24.9	36.3	31.1	33.7	30	33.7	46.2	34.1	40	33.7	34.5	35.7	34.5	37.2	40	32.6	36.2	40.8	32.2	35.3	37.3	39.3	38.4	35.9	33.7	31.4	40.2	29.7	22.9	26.8	22.2	22.6	22.9	22.5	27.1	35.1	19	27.9
nad5	40.7	40	38.6	43	27.6	33.5	36.7	28.6	45.2	30.6	29.7	N/A	40	38.9	41.4	37.5	42.7	49.5	41.3	44.5	40.7	42.6	42.6	41.2	43	50.9	40.9	42.2	48.4	44.1	40.5	47.1	46.9	45.7	37.9	42.6	35.3	40.2	34.2	29.6	29.8	26.2	26.5	25.9	26	28.3	38.2	23.3	N/A
nad6	N/A	42.3	N/A	44.9	25	28.2	33.9	26.9	36.9	20.6	21.6	23.6	30.2	32.7	32.1	27.9	31.7	40.8	32.9	38.5	31	36.2	39.5	32.3	35.2	42.7	32.7	37.2	47.2	41.2	36.3	38.7	39.5	40.3	29.3	35.6	30.8	39.9	30.7	24.3	26.3	27.2	25.5	26.2	26.9	23.3	35.8	17.7	32.3
rRNAs(+)	35.2	39.7	40.3	49.6	25.2	27	32.9	21.5	30.5	28.4	25.2	37.2	27.8	28.2	27.6	28.4	29.2	32.6	30.2	30.6	29.6	31.1	29.8	28.3	32.3	31.2	27.8	30.9	33.1	28.4	28.2	33.2	32.9	29.6	29	28	27.7	56.9	52.5	36.5	35.7	32	32.8	33.2	32.9	39.8	39.9	31.5	34.8
rRNAs(-)	N/A	N/A	39.6	41	24	28.7	32	22.9	34	27.7	25.7	23.9	29.3	30.1	30.6	29	30.1	37.6	31	34.4	28.3	31	33.4	30.5	34.1	35.1	29.8	33.7	34.2	32.5	29.6	35.9	34.5	33.6	29.2	34.8	28.2	37.7	32.6	N/A	29.9	28.3	22.9	27.1	28.8	27.3	34.9	20.2	N/A
rrnL	33.7	37.9	39.6	41	24	28.7	32	22.9	34	27.7	25.7	23.9	29.3	30.1	30.6	29	30.1	37.6	31	34.4	28.3	31	33.4	30.5	34.1	35.1	29.8	33.7	34.2	32.5	29.6	35.9	34.5	33.6	29.2	34.8	28.2	37.7	32.6	N/A	29.9	28.3	22.9	27.1	28.8	27.3	34.9	20.2	N/A
rrnS	37.5	43.4	40.3	49.6	25.2	27	32.9	21.5	30.5	28.4	25.2	37.2	27.8	28.2	27.6	28.4	29.2	32.6	30.2	30.6	29.6	31.1	29.8	28.3	32.3	31.2	27.8	30.9	33.1	28.4	28.2	33.2	32.9	29.6	29	28	27.7	56.9	52.5	36.5	35.7	32	32.8	33.2	32.9	39.8	39.9	31.5	34.8
tRNAs(+)	31.8	35.9	38.2	42.6	25.2	29.2	30.1	23	28.2	25.3	23.3	22.7	24.9	24.3	23.9	26.1	26.2	30.8	26.1	28.6	27.7	24.1	26.7	26.9	27.6	29	26.4	30	36	25.3	25.9	29	27.5	26.3	24.7	26.1	27.7	42.1	36.3	28.6	29.3	25.4	24.4	28.7	24.9	31.2	38.5	24.4	30.2
tRNAs(-)	35.6	32.7	34.1	43	23.4	27.2	29.2	24.1	35.9	26.1	25.6	24	27.4	28.1	27.9	27.7	28.2	32.6	30.9	35.1	30.4	28.3	27.9	28.1	31.5	34.1	29.8	31.9	35.6	28.2	27.6	38.5	30.4	31.2	24.7	27.9	27.3	29.8	26.1	25.6	26.4	24	22.3	25.5	21.6	N/A	29.4	24.7	31
N/A: Not Available; tRNAs: concatenated tRNA genes; rRNAs: concatenated rRNA genes; +: major strand; -: minus strand
A_aq: Asellus aquaticus GU130252.1
B_m: Bragasellus molinai LR536608.1
B_p: Bragasellus peltatus LR536607.1
J_m: Janira maculosa GU130255.1
P_ar: Proasellus aragonensis LR536603.1
P_ar: Proasellus arthrodilus LR536617.1
P_as: Proasellus assaforensis LR536616.1
P_b: Proasellus beticus LR536604.1
P_ca: Proasellus cantabricus LR536615.1
P_ca: Proasellus cavaticus LR536614.1
P_co: Proasellus coiffaiti LR536626.1
P_co: Proasellus coxalis LR536621.1
P_eb: Proasellus ebrensis LR536613.1
P_es: Proasellus escolai LR536612.1
P_graf: Proasellus grafi LR536602.1
P_gran: Proasellus granadensis LR536611.1
P_h: Proasellus hercegovinensis LR536610.1
P_i: Proasellus ibericus LR536606.1
P_j: Proasellus jaloniacus LR536609.1
P_k: Proasellus karamani LR536605.1
P_ma: Proasellus margalefi LR536601.1
P_me: Proasellus meridianus LR536625.1
P_o: Proasellus ortizi LR536623.1
P_pa: Proasellus parvulus LR536618.1
P_ra: Proasellus racovitzai LR536620.1
P_re: Proasellus rectus LR536622.1
P_so: Proasellus solanasi LR536619.1
P_sp: Proasellus spelaeus LR536624.1
G_o: Gyge ovalis NC_037467.1
A_m: Asotana magnifica NC_042824.1
B_s: Bathynomus sp. KU057374.1
C_i: Cymothoa indica MH396438.1
E_p: Eurydice pulchra GU130253.1
I_j: Ichthyoxenos japonensis NC_039713.1
L_q: Limnoria quadripunctata NC_024054.1
L_p: Limulus polyphemus NC_003057.1
S_s: Sphaeroma serratum GU130256.1
S_t: Sphaeroma terebrans MK460228.1
T_c: Tachaea chinensis NC_039658.1
A_al: Armadillidium album KX289585.1
A_n: Armadillidium nasatum MF187611.1
A_v_EF643519.3: Armadillidium vulgare EF643519.3
A_v_GU130251.1: Armadillidium vulgare GU130251.1
A_v_MF187613.1: Armadillidium vulgare MF187613.1
A_v_MF187614.1: Armadillidium vulgare MF187614.1
C_c: Cylisticus convexus KR013002.1
L_o: Ligia oceanica NC_008412.1
M_s: Mongoloniscus sinensis NC_039966.1
O_a: Oniscus asellus KX289581.1
P_d_KX289582.1: Porcellio dilatatus dilatatus KX289582.1
P_d_KX289583.1: Porcellio dilatatus petiti KX289583.1
P_pr: Porcellionides pruinosus KX289584.1
T_r_KR013001.1: Trachelipus rathkii KR013001.1
T_r_MF187612.1: Trachelipus rathkii MF187612.1
E_s: Eophreatoicus sp. NC_013976.1
G_c: Glyptonotus cf. antarcticus GU130254.1
I_b: Idotea baltica DQ442915.1
A_p: Argeia pugettensis Argeia__ttensis
[truncated: 9 more columns]

## Sheet: 13PCG-AA
58 4324
Argeia_pugettensis_new --MSTNLFTIFDA-STSMFP-YLSLGWVGLITGLLLFGSSYWSAKGRITCLLNYMINFLLAEMRLALPPRHHF-LTLLP-MGLFFVILLSNSAGLLSYVLTSTSHLVITLSMSVPLWVGMTLWSFSNNLTHMLAHLVPSGTPVALMCFMVLIETISLIIRPLTLAVRLFANMLAGHILLSLAASGVSFLSASSCLASVAILTPLVLLEVAVAVIQSYVFITLVTLYLSE-----------A----------------M---VQMSPMCWTCLYLYVSSVYLLYIIVLS-------WFYWKGPQISFTAL-GQSNKHVYKSM--QRWFFSTNHKDIGILYFLFGAWAGGVGTSMSVLIRTELASCGTVIGSDQIYNV…
Armadillidium_album_KX289585_1 MDMMMNLFSVFDP-ATSL---GMNLNWVAAILGMVLFPASKWGSASRSMAFMDLIMGKLYKEMQALFSFKNKT-VAVIF-SALFLFVMFNNMMGLLPYIFTPTSHLAVSLSVALPLWLGYFSYGWVMSAKCMLAHLVPLGTPMMLMPFMVIIESVSSLIRPLTLAVRLMANMIAGHLLLTLISSAVSMESSLFLLGVIFMQVVLVILEVAVAIIQSYVLVILSVLYSSE-----------I------MSLSALSY-EI---PQMGPLPWFMLMSLTLGLILVFMCMIY--------FSSKSLLGMKMIK-FPMEMQKWMWM--QRWFFSTNHKDIGTLYFIFGVWAGAIGTALSMIIRTELGQPGSLI…
Armadillidium_nasatum_MF187611_1 --MMTNLFSVFDP-SSSL---GLALNWFSLALVMFLIPLGKSIGQSRGTTVVSWAVKKLYNEMKVLFSKNSNM-VAVLF-SALFLFIMINNMTGLLPYVFTATSHLVVTLSLAFPLWIGYFGFGWVNNLKWMLAHLMPQGTPWLLMPFMVVIESVSSLIRPSTLAVRLMANMIAGHLLLILVSSSVTVLNLMVFWGIVLAQLLLVILEVAVAIIQAYVLVILSVLYSSE-----------V-??????????????????????????????????????????????????????????????????????????????M--QRWLFSTNHKDIGTLYFMFGVWAGAVGTALSMIIRTELGQPGS…
Armadillidium_vulgare_EF643519_3 --MMTNLFSVFDP-SSSM---GLSMNWVSLILGMFLIPFSKWVINSRWVIMSELLVMKLYSEMKVLFSSSSKM-VAVIFKKALFLFIMFNNILGLTPYVYTATSHLVITLSLALPLWLGYFSFGWVMNCKWMLAHLMPQGTPGLLMPFMVIIESVSSLIRPGTLAVRLMANMIAGHLLLVLVSSSVMGLSALMFWGIILTQILLVVLEVAVAIIQSYVLVILSVLYSSE-----------V-MVKNNMSLSILSLSEV---PQMGPLPWVFLFFSVLSLCFKVLVILY--------FISSNNNIVKKDQ-IITSFYYWLWM--QRWLFSTNHKDIGTLYFVFGVWAGAVGTALSMIIRTELGQPGS…
Armadillidium_vulgare_GU130251_1 --MMTNLFSVFDP-SSSM---GLSMNWVSLILGMFLIPFSKWVINSRWVIMMELLVMKLYSEMKVLFSSSSKM-VAVIF-SALFLFIMFNNILGLTPYVYTATSHLVITLSLALPLWLGYFSFGWVMNCKWMLAHLMPQGTPGLLMPFMVIIESVSSLIRPGTLAVRLMANMIAGHLLLVLVSSSVMGLSALMFWGIILTQILLVVLEVAVAIIQSYVLVILSVLYSSE-----------V----------------M---PQMGPLPWVFLFFSVLSLCFSVLVILY--------FISSNNNIVKKDQ-IITSFYYWLWM--QRWLFSTNHKDIGTLYFVFGVWAGAVGTALSMIIRTELGQPGS…
Armadillidium_vulgare_MF187613_1 --MMTNLFSVFDP-SSSM---GLSMNWVSLILGMFLIPFSKWVVNSRWVVMMELLVMKLYSEMKVLFSSNSKM-VAVIF-SALFLFIMFNNIMGLTPYVYTATSHLAVTLSLALPLWLGYFMFGWVMNCKWMLAHLMPQGTPGLLMPFMVIIESVSSLIRPGTLAVRLMANMIAGHLLLVLVSSSVVGLSALMFWGIVLTQILLVVLEVAVAIIQSYVLVILSVLYSSE-----------V-??????????????????????????????????????????????????????????????????????????????M--QRWLFSTNHKDIGTLYFVFGVWAGAVGTALSMIIRTELGQPGS…
Armadillidium_vulgare_MF187614_1 --MMTNLFSVFDP-SSSM---GLSMNWVSLILGMFLIPFSKWVINSRWVVMMELLVMKLYSEMKVLFSSSSKM-VAVIF-SALFLFIMFNNIMGLTPYVYTATSHLAITLSLAFPLWLGYFSFGWMMNCKWMLAHLMPQGTPGLLMPFMVIIESVSSLIRPGTLAVRLMANMIAGHLLLVLVSSSVSGLSALMFWGIILTQILLVVLEVAVAIIQSYVLVILSVLYSSE-----------V-??????????????????????????????????????????????????????????????????????????????M--QRWLFSTNHKDIGTLYFVFGVWAGAVGTALSMIIRTELGQPGS…
Asellus_aquaticus_GU130252_1 --MMTNLFSIFDP-APAM---GLSLNWCSSAIGLLILPPAFYLFNSYFISFWSLLFNYLNKEIAILLPHKSKH-FLIVL-LSLFTFIMFNYSLGLFPQIFTASSHLVFTLSLALPLWLAYYSYGWVNKFKYMMAHLVPSGTPSVLIPFMVVIESVSSLIRPLTLAIRLAANMIAGHLLMALLSNYASIFSSTMILTVVSSQVLLLILEAAVALIQAYVFMVLSVLYISE-----------I----------------M---PQMAPIMWSVLLIMFCMALMVFMTKLY--------FYSAASSPTLGQGPLSPQETPWPW---QRWLFSTNHKDIGTLYFIFGAWSGSVGTALSMLIRTELGQPGSFIGN…
Asotana_magnifica_NC_042824_1 --MMTNLFSVFDP-STSL---NLSLNWMSTLLGLMILPYTYWLTNSRWHNFFSKMTNILKNELLSILHPKYNT-LLIFL-LSLFLFLLTNNMMGLLPFIFTATSHIMLTLSLSLTMWLGYFSFSLLNNTTNLLSHMVPQETPTLLMPFMVLIETLSNIIRPFTLAIRMSANMIAGHLLITLMSSSISIMAPFTASTIIIAQVTLMILETAVAMIQSYVFMTLCTLYIQE-----------V----------------M---PQMAPMMWLFYMLMFMTILMLYLCSLF--------FMNSPKSTFTKS--MMLPSALWQWM---RWLYSTNHKDIGTLYFIFGAWAGAVGTTLSVLIRTELGHPGSFMG…
Bathynomus_sp__KU057374_1 --MMTNLFSIFDP-STHL---GLPLNWVAIFLGLVIIPLGFWTLPSRQGLMFSQMVEGLMGEMVALLGVRGKG-STLML-MALFLLILVNNSMGLLPYIFTSSAHLWFTLGLALPLWFGYFLYGWAANTLHSLAHLVPQGTPYSLMPFMVLIESISGLIRPVTLSVRLAANMIAGHLLLALMSGAVSVLSPISGALIILAQIALLLLEAAVAAIQAYVFTTLSALYVSE-----------V----------------M---PQMAPMPWMSLVIVLLLTFLLFMGVIY--------STRVWDGGSQPIF-SPGGVKVWKWM--QRWLYSTNHKDIGTLYFIFGAWAGAVGTGLSMIIRVELGQPGSFIGDDQI…
Bragasellus_molinai_LR536608_1 ---MTNLFSIFDP-SSLW---GMSLNWFSIFLWLFLISPMFFLFQSRFSMMWNTLISYLFKEVSILLPQKSHH-FLVIF-IALFMFIMTNNSMGLLPQIFTASSHLVFTLTLALPIWLSYYFYGWFNKFKYMMAHLVPNSTPAILIPFMVLIESVSSLIRPLTLAVRLAANMIAGHLLIALLSNYASIFSTSMIFTVTMSQILLLILETAVAVIQAYVFMVLSILYISE-----------I----------------M---PQMSPIFWFALYFLFFIILMFISIKLF--------FISYNLFLYSNYD-LKFQDDKWPW----RWLFSTNHKDIGTLYFIFGAWAGSVGTALSMLIRTELGQPGSFI…
Bragasellus_peltatus_LR536607_1 --MMTNLFSIFDP-SSSW---GLSLNWLSSMLWLFMFFPIFYLFQSRLISLWNLLTSYLYKEVSILLPNKNRH-FMIIF-MSLFIFIMMNNLLGLLPQIFTASSHLSFTLTLALPLWLSYYLYGWVNKFKDMMAHLVPNSTPVILIPFMVVIESVSSIIRPMTLAVRLAANMIAGHLLIALLSNYASIFSNSMILIVVSSQMLLLILETAVAVIQAYVFMVLSVLYISE-----------V----------------M---PQMSPMFWSVLYIIFIMILIMITMKLY--------FTKNSLPYYKTFY-FFDSSLKWMW----RWLFSTNHKDIGTLYFIFGAWSGSVGTALSMLIRTELGQPGSF…
Cylisticus_convexus_KR013002_1 MAMMTNLFSVFDP-ASSL---GASLNWISMSLGILILPSMKWSINSRWLGLIVLIFKKMYQEVKPIMSKEGKI-TSIIF-MALFLFILFNNILGLVPYVFTATSHFMITFSLALPLWLGYFSFGWVKDFKWMMAHLMPQGTPTVLMPFMVLIESVSSLIRPGTLAVRLMANMIAGHLLLTLVSSAIQVFSIYSVMGVVLAQVMLVVLEVAVAAIQSYVLVVLSVLYSSE-----------V----------------M---PQMGPLPWVIMLAMVLSLVLIFVTMIY--------FLSFNLFKLKIDQ-NGLKVYKWQWM--QRWIYSTNHKDIGTLYFILGAWSGAVGTALSMIIRTELGQPGSLI…
Cymothoa_indica_MH396438_1 --MMTNLFSIFDP-SASILIFKTDWNWISATLGILMMPLLFWTSMSRPLSAKMKIILFMSNEMSNTLTAKNKL-SIIFM-LSLFSMVITNNLFGLLPFVFTASSHLAFTLPLALTMWLGYFLASASMNLTNLLSHMVPQDTPPFLMPFMVLIETLSNLIRPFTLAVRLSANMVAGHLLLALMSSSPSIMTPFISITIISLQILLMILESAVAAIQAYVITTLSSLYIQE-----------S----------------M---PQMSPMAWVLLQLFFISIILLTSTLVH--------FYPNTNSNSNLSN-TKNTPKLWKWM---RFLFSTNHKDIGTLYFIFGAWAGVVGVALSLLIRTELGQPGSLILSDQ…
Eophreatoicus_sp__NC_013976_1 --MMLNLFTIFDP-ATGF---VFSFNWISVLVGILFLPLVYWIVPYRSLLVFNSVTNKLKAEMELLLGVKSLF-LIISL-ISFFFFIVMSNVMGLMPYIFTATSHLSLTLSLALPMWLGFILYGWVYNTKHMLVHMVPQGTPFVLMPFMVIIESISNIIRPITLSVRLAANMIAGHLLLALMGGSASVYLMKVSGLIVVGQLVLLVLESAVAVIQSYVFVVLMTLYLSE-----------L----------------M---PQMAPMSWTMLMFYFLSSYLIYFIIGFSV------FGSVSLSVYNTNS-ISLSDLKWGWT--QRWFYSTNHKDIGTLYFVLGAWAGMVGMGLSMIIRTELGQPGSFIG…
Eurydice_pulchra_GU130253_1 --MMTNLFSIFDP-SCSVA--GMPLNWVSLGAGSLALFYGYWVSVSRGGQVFKGAVKFLEGELAPLVGQAGLP-LVLTF-SALFVLILFNNSMGLLPYVFTASSHLVFTLSLALPLWVGLYLYGWVSSTLHMLAHLVPLGTPGLLMPFMVVVEGLSNLIRPITLAVRLAANMIAGHLLLALMSGAISIMAPLSAVCIATSELALLILEVAVAMIQAYVFAVLCTLYASE-----------V----------------M---PQMAPMPWLSLQALFVGALFITMAFLY--------FSKG-FFASCTAK-SGLGSVSWPWM--QRWLCSTNHKDIGTLYFVLGAWAGGVGTALSLIIRTELGQPGSFIGDD…
Glyptonotus_cf__antarcticus_GU130254_1 --MMMNLFSIFDP-VSSVG--SLPLNWLSVILGLLFIPMWFWLFPSRYLTMFNSIEFMLMKELKTLLGKFNGH-FSVVF-MAMFLFLIFNNGLGLFPYIFTASTHLVFTLSMALPLWLGYFMYGWVHNTTHMLAHLVPQGTPGVLMPFMVLIESVSSLIRPGTLAVRLAANMIAGHLLLALMSGAISIFNPSSLIVISLSQIMLVVLESAVAAIQAYVFAILSTLYVSE-----------IY---------------M---PQMAPMPWISLMFLFLLGLFIFLSVIY--------FLPKATLKDKTQKVPSGGMVKWMW---PRWLYSTNHKDIGTLYFIFGAWAGIVGTGLSMIIRME…
Gyge_ovalis_NC_037467_1 --MMTNLFSIFEP-SVSFT--GYPMGWLSVLLGPIFLARYYWASTGRYLSMSTSLLGSLMGEMKVLFKTNLSS-LVLLP-LSLWVLVSVSNMAGLMPHVFTCTSHLSFTLSLALPVWGGLMMYAIFYHLYNVLAHLVPQGTPPALMMFMVVIETISSVIRPITLAVRLSANMIAGHLLLALLGGVVDSASVTSLSGAVPALLLLLILESAVALIQAYVFATLISLNLSE-----------V----------------M---PQMAPMCWLCLYLYVALCTMLYVSLIVSSFYPWEIFPLNPYIKAKDDN-QSIFYFRAIRM-MERWFCFTNHKDIGTLYFIFGLWAGGVGTSLSMLIRLELGTAGSLLGDDQLYN…
Ichthyoxenos_japonensis_NC_039713_1 ---MTNLFSIFDP-SSSIMNFHLNWNWISSWIGFTILPFYFWTSNSRYLMLNNLLINLMTKEFSNIFNPKNKP-IILYM-TSLFIFILLNNMLGLLPFVFTASTHLSFTLTMALTMWIGYFIFKIISNPIHYLAHMVPQQTPILLLPFMVLIETLSNLIRPFTLAIRLFANMVAGHLLLALMSSSLTILNPLTNITIILLQILLMILETAVSFIQAYVFTMLCTLYIQEDYDKFITPLPFS----------------------MAPMLWLPYMIMLTITLIFVVAHMY--------SLIISKPNNNTMY-QYPMKKNWKWM---RFLFSTNHKDIGTLYFLFGAWSGILGVALSLLTRAELSQ…
Idotea_baltica_DQ442915_1 ---MTNLFSVFDP-SSSLV--PFSLNWAAATLGLIFLPYCFWTVPSRYTAVFKSVEKALSREMNLLLGESNQF-LTLIF-LSMFIFIFMNNSLGMLPYVFTASSQLVISLSLALPLWTGYFIYGWVKHTTHMLAHLVPQGTPGVLMPFMVLIESISGVIRPGTLAVRLAANMIAGHLLLTLLSGSISIFSPLSGLIFLVSQIALLVLETAVAVIQAYVFAVLSTLYASE-----------V----------------M---PQMAPMPWVSLEFFFLGCLFIFLSVIY--------FSPSSGSVKGESI-LPPKATNWSWM--QRWLYSTNHKDIGTLYFIFGAWAGAVGTALSMIIRTELGQPGSFIGDDQI…
Janira_maculosa_GU130255_1 ????????????????????????????????????????????????????????????????????????????????????????????????????????????????????????????????????????????????????????????????????????????????????????????????????????????????????????????????????????????????????????????????????????????????????????????????????????????????????????????????---QQWFYSTNHKDIGTLYFVFGFWAGVVGTGLSVLIRTELGHAGPFMGSDQ…
Ligia_oceanica_NC_008412_1 --MMSNLFSIFDP-SSSMG--AIPMNWVALWAGISVLVYPMWVVPSRSNVVMIIVIKSLFNEMRLLLRGSGES-LVLVF-LALFFVILMNNLLGLVPHVFTTTSHLIITLSLALPLWLGYYSRGWVTNTTHMLAHLVPQGTPSALMPFMVLIESISSIIRPGTLAVRLAANMIAGHLLLALMSGAITIFSPSSGLMIAVSQIALFALEVAVAAIQAYVFAVLSALYASE-----------V----------------M---PQMAPMPWVTLFIFTLLALFMYMTFIY--------FSANWTVFGIQEV-KKSFKVDWK-M--RRWLYSTNHKDIGTLYFVFGAWAGAVGTALSMLIRTELGQPGSLIGDDQ…
Limnoria_quadripunctata_NC_024054_1 --MVTNLFSIFDP-SSSV---VFLPNWVSMLAGLMLIPMNFWLISSRWAISISMLTFSLLKEFSVLL--KKMT-PTIFF-VSLFSFIILSNLLGLIPYVFTSSSHLVFSLSLALPLWLSYTLFQWVKHFSLSAAHLVPQSTPVYLMPFMVLVESISMIIRPLTLAVRLAANMIAGHLLMTLLSSTLISIPLFSQTFVMFTLITLLTLEIAVASIQAYVFVILSVLYASE-----------I----------------M---PQMAPLFWMNLFFIFNFCLSLYTIMIW--------AMPPKMIMKVKKQ-TKYTNKINLWMSLQRWMSSTNHKDIGTLYFLFGAWSGAVGLSLSMIIRLELGQ…
Limulus_polyphemus_NC_003057_1 --MMTNLFSIFDP-STSQ---SISLNWVSTLLIILSTPYLYWVIPSRLQILIINMFNILNKELSILLSNSKKPGMTFLL-ISLFWLISMNNSLGLLPHIFTSTSHIMMTLSLALPIWMTIMLFGWLNNTTHMFAHLVPQGTPPALMMFMVCIESISNLIRPITLSVRLAANMIAGHLLLTLLSNSAVMSSLSTTLTISIAQIALLTLEMAVALIQAYVFVVLSTLYSTE-----------IH---------------M---PQMAPLNWAMMTIMFSLSLLVSMIILY--------SNFNSTPPTKMKM-KTSQKLIWKWL--PRWLYSTNHKDIGTMYLIFGIWAAMVGTALSILIRAELGQPGSLI…
Mongoloniscus_sinensis_NC_039966_1 MSMMTNLFSVFDP-TTSV---GMSFNWLAMTLGLLIFPTTKLVGSSRITNMYMMLFKSLNKEISPILLLENKV-TYIIF-LALFFFILWNNLMGLLPFIFTPTSHLVITLSLALPLWLGYFSYGWIYNFKNMLAHLTPQGTPAFLSPFMVVIESVSSLIRPGTLAIRLMANMIAGHLLLTLVSETINIFSFSSAVVIVVLQILLIILEVAVAMIQAYVLVVLSVLYVSE-----------I----------------M---PQMGSLPWVTLWIFSLMLVLMFLIMIF--------YTPYYTIKEVNFS-AKTNKYKWVWM--QRWFYSTNHKDIGTLYFVFGAWAGVVGTGLSILIRMELGHP…
Oniscus_asellus_KX289581_1 --MMTNLFSIFDP-SSSI---GNNLNWLALYLIIVVSPLMKWVTPSRGMKGFQTLFKTLTLEVKPLLNLEARM-MMGLF-MSLFLLILTMNSMGLISYIFTPSSHLTITLGLALPMWLSYFSYGWVKKTKWMLAHLVPQSTPNVLMPFMVLIESISSLIRPLTLSVRLAANMIAGHLLLTLMSNTISIFKGTAGVSIVVMQIALVILETAVAAIQAYVFMILSALYVSE-----------I----------------------MSPMPWVTLLLILLSLVLYMFMTLY--------FFPADKVSKISLS-EFKLSPNWEWM--QRWFYSTNHKDIGTLYFVFGAWAGAVGTAMSMIIRVELGHPGNLIGDDQ…
Porcellio_dilatatus_dilatatus_KX289582_1 --MMTNLFSVFDP-ASGL---GLSLNWVALSLGLLVYPLAKWSVSSRAMEFTATIYSLLYKEVGPLLSSKGKI-LALIF-TSMFFFIFWMNLMGLIPYIFTPTSHLAVTLSLALPLWLSYFTYGWVKNLSWMLAHLMPQGTPLVLMPFMVIIESVSSMIRPFTLAVRLMANMIAGHLLLTLISGSVQVLVVSSLVCISVFQILLVVLEVAVAAIQAYVLVVLSVLYASE-----------V----------------MKSIPQMSPLPWVMVWWSVLGLVLVYSMLIY--------FSMDISKKDNDKK-VENFQHNWVWM--QRWFYSTNHKDIGTLYFVFGAWSGAVGTALSVLIR…
Porcellio_dilatatus_petiti_KX289583_1 --MMTNLFSVFEP-TSGL---GLSLNWVSLSLGLLVYPLVKWGVSSRAMEFTATIYNLLYKEMNPLLSSKGKI-SALIF-ISMFFFIFWMNLMGLTPYIFTPTSHLAVTLSLALPLWLGYFSYGWVKNLSWMLAHLMPQGTPLALMPFMVVIESVSSMIRPLTLAVRLMANMIAGHLLLTLISSSAQVLMAGSLVCIGVFQILLVVLEVAVAAIQAYVFVVLSVLYASE-----------V----------------MKSIPQMSPLPWVMVWWGVLGLVLAYSVLIY--------FSTDISKNNNEKE-LENLQYNWVWM--QRWFYSTNHKDIGTLYFVFGAWSGAAGTALSVLIRMEL…
Porcellionides_pruinosus_KX289584_1 MSMMTNLFSVFDP-SSSM---GVSLNWLSMLICLMFYPLAKWSVSSRGGGLVSMIINILNLEIKQLLSSKSKS-TAVIF-TSLFLFTMYSNLVGLAPYIFTSTSHLAVSLSLALPLWLGYYSYGWVVNTKWMLAHLTPQGTPSLLMPFMVVIESVSGLIRPATLAVRLMANMIAGHLLLALVSGAASALIFSSLSVISLFQVLLVVLEAAVAVIQAYVLVVLSVLYASE-----------V----------------M---PQMGPLPWIGVWMATLMVALLLVMLVY--------FIPKVMDSKSGPV-SKKLPYMWGWM--QRWFFSTNHKDIGTLYFVFGAWAGVVGTALSMLIRTELGH…
Proasellus_aragonensis_LR536603_1 --MMANLFSIFDP-SSSM---GLSLNWASTIIGLIIIPPSLFLYKSRPTLMLTKMLDYLYKEVSILLPLKIHH-FMMFF-ISLFFLIMFNNSLGLFPQIFTASSHLVFTMSMALPLWLAYYFYGWINKFKDMMAHLVPNGTPSILIPFMVVIETVSSLIRPITLAVRLAANMIAGHLLMVLLSNYASIFNSSMTLIVVSSQILLIILEAAVAVIQAYVFMVLSVLYVSE-----------I----------------M---PQMAPMFWTFLMLLFTIAFMVIMVKLY--------FYVSSCSIYMISKISHNMKNQWPW----RWLFSTNHKDIGTLYFIFGAWSGSVGTALSMLIRTELGQPG…
Proasellus_arthrodilus_LR536617_1 --MMTNLFSIFDP-ASSM---GLSLNWLSTILGLVIITPSLFLFSSRPTLLLTNMLEYLYKEVSILLPKKTYH-FMLFF-LSLFYMIMFNNSLGLLPQIFTSSSHLVFTMSLALPLWLSYYLYGWVNKFKNMMAHLVPSGTPPILIPFMVVIETVSSLIRPLTLAVRLAANMIAGHLLMTLLSNYASIFSSSMITIVVSSQILLLILETAVAVIQAYVFMVLSVLYASE-----------I----------------M---PQMAPMFWTLLMVLFTMAFLSFMVKLY--------FFPTKHPLYLVKENLINLKNQWPWM--QRWLFSTNHKDIGTLYFIFGAWSGSVGTALSMLIRTELGQPG…
Proasellus_assaforensis_LR536616_1 --MMTNLFSIFDP-SSSM---GLSLNWASVLLGLIIIPPSLFLFKSRSAIFLTKMLEYLYKEVSILLPMKNHH-FMMFF-LTLFFIIMFNNSLGLFPQIFTASSHLVFTLSLALPVWLAYYSYGWFNKFKDMMAHLVPSGTPPVLIPFMVVIETVSSLIRPLTLAVRLAANMIAGHLLMVLLSNYASIFSSSMMTIVVSSQIILLTLETAVAVIQAYVFTVLSVLYVSE-----------I----------------M---PQMAPMFWTLLMLSFFMALLSFMVKLY--------FYSSPLPSYNIKKTSANLKNQWLW----RWLFSTNHKDIGTLYFIFGAWSGSVGTALSMLIRTELGQP…
Proasellus_beticus_LR536604_1 --MMTNLFSIFDPSSSSL---GLNLNWMSILLGLIIIPPSLFLFKSRLALTTTKMLEYLYGEVSILLPVKTHH-FMLFF-MTLFFFIMFNNSLGLFPQIFTAPSHLVFTMSLALPLWLAYYFYGWFNKFKTMMAHLVPNGTPPLLIPFMVVIETVSSLIRPLTLAVRLAANMIAGHLLMALLSNYASIFSSTMVAIVVSSQILLLVLEAAVAVIQAYVFMVLSVLYVSE-----------I----------------M---PQMAPMFWTFLMVLFTGAFLLFMVKLY--------FYLSTPLSQTSKKQMKELKNQWSW----RWLFSTNHKDIGTLYFIFGAWSGSAGTALSMLIRTELGQPGSFIG…
Proasellus_cantabricus_LR536615_1 --MMTNLFSIFDP-SSSL---SMSLNWISTFIGLIIIPPSIFLFKSRYSLLLANMLNYLYKEISMLLPAKNHH-FMVYF-LSVFFLIMFNNSLGLFPQIFTASSHLVFTLSLALPLWSAYYFYGWVNKFKSMMAHLVPSGTPSILVPFMVIIETVSSLIRPITLAVRLAANMIAGHLLMALLSNYASIFNTSLMLVVVSSQILLLILETAVAVIQAYVFMVLSVLYVSE-----------I----------------M---PQMAPMFWTLLMLMFMFIFVTFVAKLY--------FYLTDQLSAIKHKIFSCKKNYWSW----RWLFFTNHKDIGTLYFIFGAWAGSVGTSLSMLIRTELGQPG…
Proasellus_cavaticus_LR536614_1 --MMANLFSIFDP-ASVM---NMSLNWSSILIGLAILPPSFFLFNSRTLSAWGTLISYLNKEVSTLLPTKVHH-FMVIF-LALFMFIMFNNSLGLLPHIFTASSHLVFTMSLALPIWLGYYMYGWVNKFKGMMAHLVPSGTPAPLIPFMVVIETVSSLIRPLTLAVRLAANMIAGHLLMALLSNYATIFAPTMFVVVAGGQVLLLTLETAVAVIQAYVFMVLSVLYVSE-----------I----------------------MAPIFWTLLFTLFFATLATFVVKLY--------FFTMSDSTPAHNPQNSLQEMTWQW----RWLFSTNHKDIGTLYFIFGAWAGSVGTALSMLIRTELGQPGSF…
Proasellus_coiffaiti_LR536626_1 --MMTNLFSIFDP-SSTL---GLSLNWCSTATGLILIPSSMYLFKSRVTTLWSSLIEYLNKEVSILLPLKSRH-FMIIF-LALFMYIMFNNSLGLFPQIFTASSHLVFTMTLAFPIWLTYYLFGWFNKFKDMMAHLVPNGTPAILIPFMVIIETVSSLIRPLTLAVRLAANMIAGHLLIALLSNYASIFSTSMVITVVSGQVLLLVLEAAVAVIQAYVFMVLSVLYISE-----------I----------------M---PQMAPLFWTVLMVMFYSILILFTVKLY--------FYPLVSNLLSNKSTQKSQNMPWQW----RWLFSTNHKDIGTLYFIFGAWAGSVGTALSMLIRTELGQPGSF…
Proasellus_coxalis_LR536621_1 --MMTNLFSIFDP-ASTM---GLSLNWCSSIIGLLILPPAFYLFNSYFISFWSLLFNYLNKEIAILLPHKSKH-FLIVF-LSLFTFIMFNNSLGLFPQIFTASSHLVFTLSLALPLWLAYYNYGWVNKFKYMMAHLVPSGTPSVLIPFMVVIESVSSLIRPLTLAIRLAANMIAGHLLMALLSNYASIFSSTMILTVVSSQVLLLILEAAVALIQAYVFMVLSVLYISE-----------I----------------M---PQMAPIMWSVLLIMFCTTLMVFMTKLY--------FYSAASSPTLNQAPLPSQETVWPW----RWLFSTNHKDIGTLYFIFGAWSGSVGTALSMLIRTELGQPGSFIG…
Proasellus_ebrensis_LR536613_1 ---MTNLFSIFDP-SSSL---PMSLNWVSTFMGLIIIPPSLFMFKSRPYLMLTNSLNYLYKEVSILLPTKTHH-FMVFF-LSIFLLIMFNNMLGLFPQIFTASSHLVFTLSLALPLWSSYYFYGWVNKFKDMMAHLVPNGTPSLLTPFMVIIETVSSLIRPITLAVRLAANMIAGHLLMVLLSNYASIFDSSMILVVVSSQIILLVLETAVAVIQAYVFMVLSVLYVSE-----------I----------------M---PQMAPMFWTFLMLMFTFAFTMFMVKLY--------FYMSKQPSNSSNKIYTITKPHWAW----RWLFSSNLKDIGTLYFIFGAWAGSVGTALSMLIRTELGQPGSFI…
Proasellus_escolai_LR536612_1 --MMMNLFSIFDP-SSSL---GLSLNWVSTLLGLVVIPPSLFLFKSRFMFVATKMLEYLYKEVSILLPMKTRH-FMLFF-MSLFFLIMFNNSLGLFPQIFTASSHLVFTMSLALPLWLAYYFYGWFNKFKDMMAHLVPNGTPSILIPFMVVIETVSSLIRPLTLAVRLAANMIAGHLLMALLSNYASIFSFTMITAVVGSQVLLLILETAVAVIQAYVFMVLSVLYVSE-----------I----------------M---PQMAPMFWTLLMSSFTLIFFLLMVKLY--------FYPSEQCPQMNKKPLIGLKNQWMW----RWLFSTNHKDIGTLYFIFGAWSGSVGTALSMLIRTELGQPGSFIG…
Proasellus_grafi_LR536602_1 --MMTNLFSIFDP-SSSM---GMSLNWLSALIGLVVIPPSLFMFKSRPALLLTKMLSYLYTEVSILLPMKTRH-FMMLF-MPIFFIIMFNNSLGLFPQIFTASSHLVFTMTMALPLWLAYYFYGWVNKFKDMMAHLVPNGTPPILIPFMVIIETVSSLIRPLTLAVRLAANMIAGHLLMALLSNYASIFSSSMITVVVSSQILLLVLETAVADIQAYVFMVLSVLYVSE-----------I----------------M---PQMAPMFWTLLMAFFTLSFIVFMVKLY--------FYAPSNTPKGNDSARLTPKKNWSW----RWFFSTNHKDIGTLYFIFGAWAGSVGTALSMWIRTELGQPGSFIGND…
Proasellus_granadensis_LR536611_1 --MMTNLFSIFDP-SSSL---GVNLNWISAVLGLIIIPPSFFLFKSRSMFMMTNMLKYLYKEVSILLPTKTHH-FMLFF-MSLFFFIMFNNSLGLFPQIFTASSHLVFTMSLALPLWLTYYMYGWVNKFKDMLAHLVPNGTPPILTPFMVVIETXSSLIRPLTLAVRLAANMIAGHLLMALLSNYATIFNTSMMTVVVSSQILLLVLETAVAVIQDYVFMVLSVLYVSE-----------I----------------M---PQMAPMFWTLLMMLFILIFLMFTVKLY--------FYSSSQQLWVNKTELIKLSNQWTW----RWLFSTNHKDIGTLYFIFGAWSGSAATALSMLIRTELGQPG…
Proasellus_hercegovinensis_LR536610_1 --MMTNLFSIFDP-SSAL---SMSLNWCSILTGLLILPPSFYLFNSQLALSWKWLLSYLYKEVSILLPHKSKH-FLVIF-LALFTFIMFNNSMGLFPQIFTASSHLVFTMSLALPLWATYYSYGWVNKFKGMMAHLVPNGTPSILIPFMVIIETVSSLIRPLTLAVRLAANMIAGHLLMALLSNYASIFSPSMILTVISSQILLLILEAAVAVIQAYVFMVLSILYVSE-----------I----------------------MAPLMWYILLTLFYSTLILFMVKLY--------FYSSETTALQSSLPNKPQEPAWLW------MFSTNHKDIGTLYFIFGAWSGSVGTALSMLIRTEL…
Proasellus_ibericus_LR536606_1 ---MTNLFSIFDP-SSSL---GVSLNWISASLGLIILPPSLFLFGSHTTLLPTKMVEYLYKEVSILLPLKTRY-TMVLF-LSLFFIIMFNNSLGLFPHIFTASGQLVFTLSLAFPLWLAYYFYGWVNKFKYMMAHLVPSGTPSILVPFMVVIETISSLMRPFTLAVRLAANMIAGHLLMALLSSYANIFNSSMVAAVAASQILLLLLEAAVAIIQAYVFMVLSVLYASE-----------I----------------M---PQMAPMFWTLLMTLFTLLYLSFLVKLY--------FHPTARLFSKTKKINPGLKNFWTW----RWFFSTNHKDIGTLYFIFGAWSGSVGTALSMLIRTELGQPGSFI…
Proasellus_jaloniacus_LR536609_1 --MMTNLFSIFDP-SSSL---GLNLNWVSTLLGLTIIPPSLFLFKSRLALMTTKMLEYLYKEVSILLPTKTHH-FMLFF-MAMFFFILFNNSLGLFPQIFTASSHLVFTMSLALPLWLAYYFYGWFNKFKTMMAHLVPNGTPPLLIPFMVVIETISSLIRPLTLAVRLAANMIAGHLLMALLSNYASIFSSSMVAIVISSQILLLILEAAVAVIQAYVFMVLSVLYVSE-----------I----------------M---PQMAPMFWTLLMVLFTVVFLMFMVKLY--------FYLSAQFFQISEEQAKKLSNQWPW----RWLFSTNHKDIGTLYFIFGAWSGSVGTALSMLIRTELGQPGS…
Proasellus_karamani_LR536605_1 --MMTNLFSIFDP-ASTL---GLKLNWCSIFLGILIMPPAFYLFNSQLTNMWSSLFNYLFKEVSILLPHKSKH-FLIIF-MPLFIFIMFNNSLGLFPHIFTASSHLVYTMSLALPLWAAYYSFGWINKFKNMMAHLVPNGTPPVLIPFMVVIETISSLIRPLTLAVRLAANMIAGHLLMALLSNYATIFSSSMVFIVASSQILLLVLEAAVAVIQAYVFMVLSVLYISE-----------I----------------M---PQMAPILWTILLVMFYMTLLLFMVKLY--------FYSESALINTHIAPTKTKESSWSW----RWLFSTNHKDIGTLYFIFGAWSGSVGTALSMLIRTELGQPGSFI…
Proasellus_margalefi_LR536601_1 --MMTNLFSIFDP-SSAM---GLGLNWISTSLGLIIIPPSLFLFKSRPSLFLIKLTEYLYKEIFILLPVKYHH-FMLFF-LSLFFVIMFNNSLGLFPQIFTASSHLVFTLALALPLWLSYYFYGWANKFKDMMAHLVPNGTPPALIPFMVVIETVSSLIRPITLAVRLAANMIAGHLLMALLSNYASIFDSSMVVVMVLSQILLLVLETAVAVIQAYVFTVLSVLYVSE-----------I----------------M---PQMAPMFWTLLTVMFMTILLTFTVKLY--------FYLSDTPPRLSGRISTNLKPCWAW----RWLFSTNHKDIGTLYFIFGAWSGSVGTALSMLIRTELGQPGSF…
Proasellus_meridianus_LR536625_1 --MMTNLFSIFDP-SSSM---GLSLNWISTFLGLIIIPPSLYLFKSRPALFLTKMVGYLYKEVSILLPMKTHH-FMMLF-LSLFFIIMFNNSLGLFPQIFTASSHLTFTLTLALPLWLAYYSYGWVNKFKDMMAHLVPSGTPSILIPFMVIIETVSSLIRPLTLAVRLAANMIAGHLLMALLSNYASIFSSSMIFVVVSSQILLLVLEAAVAVIQAYVFMVLSVLYVSE-----------I----------------M---PQMAPMFWTFLMVLFMAALLSFMVKLY--------FYLSSQTVSNSRVISTNSNPQWMW----RWLFSTNHKDIGTLYFIFGAWAGSVGTALSMLIRTELGQPGS…
Proasellus_ortizi_LR536623_1 ---MTNLFSIFDP-SSSF---PLSLNWTSTFVGLIIIPPSLFLFKSRPSFMLTKMMIYLFKEISILLPTKTHH-FMVFL-LSLFFLIMFNNSLGLFPQIFTASSHLVFTMSLALPLWATYYFYGWANKFKDMMAHLVPNGTPSILIPFMVVIETVSSLIRPLTLAVRLAANMIAGHLLMVLLSNYASIFSPSMTLTVILSQILLLILETAVAVIQAYVFMVLSVLYVSE-----------I----------------M---PQMAPMFWTLLMLMFTFAFILFAAKMY--------FYLENAPEYTKDKILFNMKKHWPW----RWFFSTNHKDIGTLYFIFGAWSGSVGTALSMLIRTELGQPGSFIGS…
Proasellus_parvulus_LR536618_1 --MMTNLFSIFDP-ASAL---GMSLNWSSILLGLLVLPPAFYLFNSRFMSLWMKLFNYLIKEVSILLPHKTKH-FMVIF-MALFTLIMLNNMLGLFPQIFTASSHLAFTLSLALPLWSAYYSYGWVNKFKDMMAHLVPLGTPALLIPLMVIIETVSSLIRPLTLAIRLAANMIAGHLLMALLSDYASIFDNSVTLVVLSSQILLLVLETAVALIQAYVFMVLSVLYASE-----------I----------------------MAPIMWTILLVLLSLSIALFMVKLY--------FFSQKMPIVLGHFDISLLSPPWQW----RWLFSTNHKDIGTLYFIFGAWSGSVGTALSMLIRTELGQPGSFI…
Proasellus_racovitzai_LR536620_1 --MMANLFSIFDP-SSSV---GLSLNWVSTFLGLVIIPPSLFLFKSRLAFTLIKMLDYLFKEVSILLPVKTSH-FMLFF-MSLFFMIMFNNSLGLFPQIFTASSHLVFTMSLALPLWLAYYFYGWANKFKDMMAHLVPNGTPPVLVPFMVVIETVSSLIRPLTLAVRLAANMIAGHLLMALLSNYASIFSSSMIAIVVGSQILLLILEAAVAVIQAYVFMVLSVLYASE-----------I----------------------MAPMFWTLLLMVFTLALLSFMVKLY--------FYPPSFPPQKGSDTLAGLNNQWSW----RWFFSTNHKDIGTLYFIFGAWSGSVGTALSMLIRTELGQPGS…
Proasellus_rectus_LR536622_1 --MMTNLFSIFDP-SSSM---GLSLNWTSSLLGLIIIPPSLFLFSSRPTILLVKMLNYLYKEVSILLPVKSHH-FMMFF-LTLFFIIMFNNSLGLFPQIFTASSHLVFTMTMALPIWLAYYSYGWFNKFKDMMAHLVPNGTPSILIPFMVLIETVSSLIRPLTLAVRLAANMIAGHLLMALLSNYASIFSSSMITIVVSSQILLLVLEAAVAVIQAYVFMVLSVLYVSE-----------I----------------M---PQMAPMFWTMLMLLFTLAFLTLMAKLY--------FYPFVRPPYLPKSASTSLKNQWLW----RWLFSTNHKDIGTLYFIFGAWSGSVGTALSMLIRTELGQPGSFIGN…
Proasellus_solanasi_LR536619_1 ---MTNLFSIFDP-SSSL---SLSLNWMSILLGLIIIPPSFFLFKSRSITMVTNILEYLYKEVCTLLPLKTHH-FMLFF-MSLFFYIMFNNSLGLLPQIFTASSHLVFTMSLALPLWLTYYFYGWINKFKDMMAHLVPNSTPPLLIPFMVIIETVSSLIRPLTLAVRLAANMIAGHLLMALLSNYATIFSSSMVMVVVSSQILLLMLETAVAVIQAYVFMVLSILYVSE-----------I----------------M---PQMAPMFWTLLMMLFTLIFLFFVAKLY--------FYSSSRQLQINEKMLISTSNQWTW----RWLFSTNHKDIGTLYFVFGAWSGSVGTALSMLIRTELGQPGSFI…
Proasellus_spelaeus_LR536624_1 --MMTNLFSIFDP-SSST---GLNLNWVSVSIGLIFIPPSLFLYKSRTSFMLTKVLEYLYKEVSILLPMKTHH-FMLFF-MSLFFLIVYNNSLGLFPQIFTASSHLVFTMSLALPLWLAYYAYGWFNKFKYMMAHLVPNGTPSILIPFMVIIETVSSLIRPITLAVRLAANMIAGHLLMALLSNYASIFNPSVTLAIVSSQILLIILEAAVAVIQAYVFLVLSVLYVSE-----------I----------------M---PQMAPMLWTFLMMLFIIVLLTTVVKLY--------FYTYSCSLLEINKCTSNTKNQWSW----RWLFSTNHKDIGTLYFIFGAWSGSVGTALSMLIRTELGQPGSFI…
Sphaeroma_serratum_GU130256_1 --MMTNLFSVFDP-SSSVT--SLPMNWVSVIVGVGILPLCFWKGPSRGAVLYGRLEKGLNQEMGVLLGASRRT-WAVTF-LALFLLIVLNNSLGLLPYVFTASSHLVFTASLALPLWLGYFMKGWVKNTTHMLAHLVQQGTPGALMGFMVLIESVSSVIRPGTLAVRLAANMIAGHLLLTLLSGAISLASVTSMVAILVSQVALLVLEAAVAAIQAYVFAVLSTLYASE-----------V----------------M---PQMAPMPWTGLMAGVLGALMVFVSVVG--------AHPTPTEEGVMAS-QRFSAGEWRWT--QRWLYSTNHKDIGTLYFIFGAWAGAVGTGLSMIIRAELGHPGSLIG…
Sphaeroma_terebrans_MK460228_1 --MMTNLFSVFDP-SSSIV--GLPLNWFSMFIGLGVMPLWYWMTPSRSLFLFKQLYSLMYREMELLLGKGRSS-WIMMF-LALFMFIVLNNSAGLLPWVFTASSHLVFTVSLALPLWLGYFLMGWATNLIHMLAHLVPHGTPGALMPFMVLIESVSSLIRPGTLAVRLAANMIAGHLLLTLLSGAISLTSVFSMITILMSQIALLMLEVAVAVIQSYVFAILSSLYASE-----------V----------------M---PQMAPLPWVMLYALVLAGLVMFFGVLN--------FSMMEKSGKVYSQ-PCRPSSGWVWT--RRWLYSTNHKDIGTLYFVFGAWAGAVGTALSMIIRSELGQPGSFI…
Tachaea_chinensis_NC_039658_1 ---MTNLFSIFDP-SSSIL--NLPINWMSVSLGLMIFPSFFWQNHSRLTMFFSLMFKSLLSEIFTILKKNSPN--SMII-LSLFSFILFNNFLGLLPFVFTASSHMMFSLSLALSLWLSIFFVNIFKKTNLFLSHLIPLGTPPLLMPFMVLVETLSALIRPLTLSIRLTANMIAGHILLSLMSSSVNILFPLMSLTIILSQIMLMILEMAVSIIQSYVFMILMTLYLGE-----------L----------------M---PQMAPMMWLIYFVIFILFLLLYNTMIM--------FLPHLNSSSNIKLPSNNKYFMLKWM---RWLYSTNHKDIGTLYFIFGMWAGAVGTTLSIIIRTELGQPGPLLG…
Trachelipus_rathkii_KR013001_1 --MMTNLFSVFDP-SSGV---GMSFNWVSFGVGFFMFPMNKWGLTSRSGSWLTFILGKLYSEVKPIFSIKGSV-TSLMF-MAMFLFIIMNNMMGLIPYIFTATSHLAVTLSLALPMWLGYFSYGWVSNMKWMLAHLMPQGTPIVLMPFMVIIESVSSLIRPATLAVRLMANMIAGHLLLTLVSNAVYIFNFNSVLSVVTLQILLVVLEVAVAAIQAYVFVVLSVLYSSE-----------I----------------M---PQMSPLPWVSLLMVVLGLTMMYMILVY--------FSVSKSLNSKNIK-VNKLSYSWKWM--QRWFYSTNHKDIGTLYFVFGAWAGAVGTALSMIIRTELGNPGSLI…
Trachelipus_rathkii_MF187612_1 ---MTNLFSVFDP-SSGV---GMSFNWVSFGVGFFMFPMNKWGLTSRSGSWLTFILGKLYSEVKPIFSIKGSV-TSLMF-MAMFLFIIMNNMMGLIPYIFTATSHLAVTLSLALPMWLGYFSYGWVSNMKWMLAHLMPQGTPIVLMPFMVIIESVSSLIRPATLAVRLMANMIAGHLLLTLVSNAVYIFNFNSVLSVVTLQILLVVLEVAVAAIQAYVFVVLSVLYSSE-----------I-??????????????????????????????????????????????????????????????????????????????M--QRWFYSTNHKDIGTLYFVFGAWAGAVGTALSMIIRTELGNPGSLI…

## Sheet: 18S
>Argeia_pugettensis_new
------------------------------------------------------------
------------------------------------------------------------
------------------------------------------------------------
------------------------------------------------------------
------------------------------------------------------------
------------------------------------------------------------
------------------------------------------------------------
------------------------ctcgtagttggagttagcttcccgagccgttcggcc
cgaacgagactgtaggagtccgttcggatgctatatcggtttcgtcttaactgtttcgac
agtataaaaaactagtcggcactcgcggcttgctcttaattgagtgagtcgtgtgtcgtc
gacacgttcactttgagaaaatttatgtgctcaaagcgggtacaaattaaaagcccgaaa
gatgacgcatggaatgaaggaataggacctcggttctgtccttggtcttttctatggaat
ccgaggtaatgattaaaggaaacagacgggggcttaggtactgcgacgcgagaggtgaaa
ttctaggaccgtcgcaagaccacctactgcgaaagcatttgccaagaatgttttcattaa
tcaagaacgaaagtcagaggttcgaaggcgatcagataccgccctagttctgaccgtaaa
caatgctaactggcgatccgcccgcgtcatccccacgaccgggcgggcagcccccgggaa
acctcaagtttttgagctccggggggagtatggttgcaaagttga---------------
------------------------------------------------------------
------------------------------------------------------------
------------------------------------------------------------
------------------------------------------------------------
------------------------------------------------------------
------------------------------------------------------------
------------------------------------------------------------
------------------------------------------------------------
------------------------------------------------------------
------------------------------------------------------------
------------------------------------------------------------
--
>Argeia_pugettensis_KF765770_Canada
ctgtgggcggaagacgcagttattagaatccgatcgtggcttcggtccggcggccctatt
cttggtgactctgagtaaccacgccgagcgctaaggtcatgtaccggcgccgtatccatc
gagcgtctgccctatcacttgattgtaagttatacgcttacaaaggctgtaacgggtaac
ggggaatcagggttcgattccggagagggagcctgagaaacggctaccacatctaaggaa
ggcagcaggcgcgcaaattacccaatcccggcacggggaggtagtgacgaaaaataacga
tgcgagactcatccgaggcctcgcaatcggaatgagtttatattaaatccttagacgagg
atctattggagggcaagtctggtgccagcagccgcggtaattccagctccaatagcgtat
attaaagttgctgcggttaaaaagctcgtagttggagttagcttcccgagccgttcggcc
cgaacgagactgtaggagtccgttcggatgctatatcggtttcgtcttaactgtttcgac
agtataaaaaactagtcggcactcgcggtttgctcttaattgagtgagtcgtgtgtcgtc
gacacgttcactttgagaaaatttatgtgctcaaagcgggtacaaattaaaagcccgaaa
gatgacgcatggaatgaaggaataggacctcggttctgtccttggtcttttctatggaat
ccgaggtaatgattaaaggaaacagacgggggcttaggtactgcgacgcgagaggtgaaa
ttctaggaccgtcgcaagaccacctactgcgaaagcatttgccaagaatgttttcattaa
tcaagaacgaaagtcagaggttcgaaggcgatcagataccgccctagttctgaccgtaaa
caatgctaactggcgatccgcccgcgtcatccccacgaccgggcgggcagcccccgggaa
acctcaagtttttgagctccggggggagtatggttgcaaagttgaaacttaaaggaattg
acggaagggcaccaccaggagtggagcctgcggcttaatttgactcaacacggggaaact
taccaggcccagacgccggaaggattgacagattaaaagctctttctcgattcggtgggt
ggtggtgcatggccgttcctagttggtggagcgatttgtctggttgattccgataacgaa
cgagactctaacctattaactagtccgacgatgatctccctcgttgaattatctctagcg
cgttctgcgtcgtcgaaggagagtccggcgagtgagcgtccggaatcttcttagaggaat
cggcggtttccagccgtaagagaatgagcgataacaggtctgtgatgcccttagatgttc
tgggccgcacgcgcgctacaatgaagaaagcagcgcgtttcccctccgaaaggagcgggt
aaccggtgaaaccccttctcgattgggattggggactgaaattgtttcccataaacgagg
aattcctagtaagcgcgggtcatcagctggcgttgattacgtccctgccctttgtacaca
ccgcccgtcgctactaccgattggatgatccagtgagggtattggactggccctcgaggg
ccgtccctctatggtcgacggaaagatatccgaacttggtcatttagaggaagtaaaagt
cg
>Probopyrus_pacificiensis_AF255683_1
ctgtgggccgaaggcgcagttattagaatctaaaaaatccctctgtccgtcgagttttat
ctcggtgactccgaataacacagccgagcgctaaggtcttgtaccggcgccttatccgtc
gagcgtctgccttatcattcgattgtaagttcaatgcttacaatggctgttacgggtaac
ggggaatcagggttcgattccggagagggagcctgagaaacggctaccacatctaaggaa
ggcagcaggcgcgcaaattacccaatcccggttcggggaggtagtgacgaaaaataacga
tgcgagactcttccgagngctcgcaatcggaatgagaccgatgtaataactcggtcaagg
atcaattggagggcaagtctggtgccagcagccgcggtaattccagctccaatagcgtat
attaaagttgctgcggttaaaaagctcgtagttggaattcgcttttcgaaccgggcgggc
cgagattcgctgacggcgtttaccattacgtcgtcacgctttctaacttaccggtttcgg
aatgccacaacggcgtcggctctcgctcgttgctcttagttgagtgatcggtgcgttgcc
ggcacgttcactttgacaaaatcaatgtgctcaaagcgggcacgtatataatgcccgaat
ggtgacgcatggaatgaaggaataggacctcggttctaccttatttctgtttttgggaac
ccgaggtaatgattaaaaggaactgacgggggcttaggtattgcgacgctagaggtgaaa
ttcttggaccgtcgcaagaccaccaactgcgaaagcatttgccaagaatgttttcattaa
tcaagaacgaaagtcagaggttcgaaggcgatcagataccgccctagttctgaccgtaaa
cgatgctaaccagcaatccgtcagcgtcatcaatacgacctggcggggcgcccccgggaa
acctcaagtttttgagctccggggggagtatggttgcaaagctgaaacttaaaggaattg
acggaagggcaccaccaggagtggagcctgcggcttaatttgactcaacacgggaaaact
taccaggcccagacgccggaaggattgacagattaaaagctctttctcgattcggtgggt
ggtggtgcatggccgttcttagttggtggagcgatttgtctggttgattccgataacgaa
cgagactctatcctactaaatagaaggtcgatagcctctcgcgtcacggcttcttacctc
ttcattcgttcgtcgtcgatgggcgcggcgcgggagcgtcgacaatcttcttagaggaat
tggcggtttccagccgtaagagagagagcgataacaggtctgtgatgcccttagatgttc
tgggccgcacgcgcgctacaatgcagggatcagcgcgcttcccctccgagaggagcgggc
aaccggtgaaaccccttctcgattgggatcggggattggaactattccccgtgaacgagg
aattcctagtaagcgcgagtcattaactcgcgctaattacgtccctgccctttgtacaca
ccgcccgtcgctactaccgattgaatgattcagtgagggtattggactggcccttgagtc
gaagacttttgaggttgacggaaagatatccgaacttggtcatttagaggaagtaaaagt
cg
>Hemiarthrus_abdominalis_AF255684_1
ctgtgggcggaagacgcagttattagaatccgaacgcggctgcggtccgtcgagatttgt
cttggtgactctgaataacctcgccgagcgctaaggtcacgtaccggcgccgtatccaac
gagcgtctgccctatcacttgattgtaagttatacgcttacaaaggctgtaacgggtaac
ggggaatcagggtcgatttccggagagggagcctgagaaacggctaccacatctaaggaa
ggcagcaggcgcgcaaattacccaatcccggcacggggaggtagtgacgaaaaataacga
tgcgagactcttccgaggcctcgcaatcggaatgagtttataataaatccttagacaagg
atctattggagggcaagtctggtgccagcagccgcggtaattccagctccaatagcgtat
attaaagttgctgcggttaaaaagctcgtagttggagctagcttttcggaccgttcggcc
cgtggcgtgtttcgtccatccgctcggattaaatatcggtttcgtactaagcgtctggat
tgacagaaaaagccgtcggcgctcgcggtttgctcttaactgggtgagccgtgcgcggtc
gacacgttcactttgagaaaatttatgtgctcaaagcgggtacaaattaaaagcccgaaa
gatgacgcatggaatgaaggaataggacctcggttctgtccttgttattttctatggaag
ccgaggtaatgattaaaggaaacggacgggggcttaggtactgcggcgcgagaggtgaaa
ttcttggaccgtcgcatgaccacctactgcgaaagcatttgccaagaatgttttcattaa
tcaagaacgaaagtcagaggttcgaaggcgatcagataccgccctagttctgaccgtaaa
ctatgctaactggcgatccgcccgcgtcatccccacgaccgggcgggcagcccccgggaa
acctcaagtttttgagctccggggggagtatggttgcaaagttgaaacttaaaggaattg
acggaagggcaccaccaggagtggagcctgcggcttaatttgactcaacacggggaacct
taccaggcccagacgccggaaggattgacagattaaaagctctttctcgattcggtgggt
ggtggtgcatggccgttcctagttggtggagcgatttgtctggttgattccgataacgaa
cgagactctaacctattaaatagtccgacgataatctccctcgtcgggctttctctattg
cttgttgtcttgtttttgacgagtccggcgtgtgagcgtccggaatcttcttagaggaat
cggcggtttccagccgtaagagagagagcgataacaggtctgtgatgcccttagatgttc
tgggcagcacgcgcgctacaatgaaggtagcagcgcgtttcctctccgaaaggagcgggt
aaccggtgaaaccccttctcgattgggattggggattgaaattatttcccataaacgagg
aattcctagtaagcgcgggtcagcagctggcgttgattacgtccctgccctttgtacaca
ccgcccgtcgctactaccgattggatgattcagtgagggtatcggactggccctcgagag
ccgtctctctacggtcgacggaaagatatccgaacttggtcatttagaggaagtaaaagt
cg
>Probopyrus_pandalicola_EU848422_1
ctgtgggccgaaggcgcagttattagaatctaaaaaatccctctgtccgtcgagttttat
ctcggtgactccgaataacacagccgagcgctaaggtcttgtaccggcgccttatccgtc
gagcgtctgccttatcattcgattgtaagttcaatgcctacaatggctgttacgggtaac
ggggaatcagggttcgattccggagaaggagcctgagaaacggctaccacatctaaagaa
ggcagcaggcgcgccaattacccaatcccggttcggggaggtagtgacgaaaaataacga
tgcgagactcttccgaggcctcgcaatcggaatgagaccgatgtaataactcggtcaagg
atcaattggagggcaagtctggtgccagcagccgcggtaatgccagctccaatagcgtat
attaaagttgctgcggttaaaaagctcgtagttggaattcgcttttcgaaccgggcgggc
cgagattcgctgacggcgtataccattacgtcgtcacgcattctaacttaccggtttcgg
aatgccacaacggcgtcggctctcgctcgttgctcttagttgagtgatcggtgcgttgcc
ggcacgttcactttgacaaaatcaatgtgctacgcatggaatgaagtataatgcccgaat
ggtgacgcatggaatgaaggaataggacctcggttctaccttatttctgtttttgggaac
ccgaggtaatgattaaaaggaactgacgggggcttaggtattgcgacgctagaggtgaaa
ttcttggaccgtcgcaagaccaccaactgcgaaagcatttgccaagaatgttttcattaa
tcaagaacgaaagtcagaggttcgaaggcgatcagataccgccctagttctgaccgtaaa
cgatgctaaccagcaatccgtcagcgtcatcaatacgacctggcggggcgcccccgggaa
acctcaagtttttgagctccggggggagtatggttgcaaagctgaaacttaaaggaattg
acggaagggcaccaccaggagtggagcctgcggcttaatttgactcaacacgggaaaact
taccaggcccagacgccggaaggattgacagattaaaagctctttctcgattcggtgggt
ggtggtgcatggccgttcttagttggtggagcgatttgtctggttgattccgataacgaa
cgagactctatcctactaaatagaaggtcgatagcctctcgcgtcacggcttcttacctc
ttcattcgttcgtcgtcgatgggcgcggcgcgggagcgtcgacaatcttcttagaggaat
tggcggtttccagccgtaagagagagagcgataacaggtctgtgatgcccttagatgttc
tgggccgcacgcgcgctacaatgcagggatcagcgcgcttcccctccgagaggagcgggc
aaccggtgaaaccccttctcgattgggaactcgcgttgattacgtcccccgtgaacgagg
aattcctagtaagcgcgagtcattaactcgcgctaattacgtccctgccctttgtacaca
ccgcccgtcgctactaccgattgaatgattcagtgagggtattggactggcccttgagtc
aaagacttttgaggttgacggaaagatatccgaacttggtcatttagaggaagtaaaagt
cg
>Pseudione_longicauda_KF765760_1
ctgtgggccgaaggcgcagttattagaatcccgatcggactcaggtccgtttgagtttta
cttggtgactccggataacccagccgagcgctcaggtcctgaaccggcgccgtatccatc
gagcgtctgccttatcactcgattgtaagttatacgcttacaatggctgtaacaggtaac
ggggaatcagagttcgattccggagagggagcctgagaaacggctaccacatctaaggaa
ggcagcaggcgcgcaaattacccaatcccggcacggggaggtagtgacgaaaaataacga
tgcgggactcatccgaggcctcgcaatcggaatgagcctaatctaaatccttaggcaagg
atcgattggagggcaagtctggtgccagcagccgcggtaattccagctccaatagcgtat
actaaagttgctgcggttaaaaagctcgtagttgaacttcactataccgggcggtcgtcc
ccgagaccactggacaaaccccctctggcaatgtttccgactggattgaaccggctcccg
ggtagtccagaaccgtcggctctcgcggggtgctcttcaacgagtgcctggcgcgttgtc
gacacgttcactttgagaaaattaaagtgctcaacgcgggtactttgttaatgcccgaat
ggtgacgcatggaatgaaggaaaaggacctcggttctagccttttgtttttaaacggaac
ccgaggtaatgattaacgggaacagacgggggctctggtattgcagcgcgagaggtgaaa
ttcttagaccgttgcaagaccccctactgcgaaagcatttgccaagaatgttttcattaa
tcaagaacgaaagttagaggatcgaaggcggtcagataccgccctagttctaactgtaaa
cgatgctaactggctatccgtccgtgtcacaaaaacgaccggacggggatcccccgggaa
acctcaagtgtttgagctccggggggagtatggttgcaaagctgaaacttaaaggaattg
acggaagggcaccaccaggagtggagcctgcggcttaatttgactcaacacgggaaaact
taccaggcccagacgccggaaggattgacagattaaaagctctttctcgattcggtgggt
ggtggtgcatggccgttcttagttggtggagcgatttgtctggttgattccgataacgaa
cgagactctaacctactaaataagaaggcgatagactcacgcgtgacgagcttacttttt
tccgggcgtatgcccgggaagctcccttcgtgcgagcgtctcgaatcttcttagaggaat
tggcggattccaaccgtaagagaaagagcaataacaggtctgtgatgcccttagatgttc
tgggccgcacgcgcgctacaatgaagggatcagcgcgtctcctctccgaaaggagcgggc
aaccgctgaacccccttctcgctaggaattggggattgaaattctttcccatgaacgagg
aattcctagtaagcgcgggtcatcaacttgcgttgattacgtccctgccctttgtacaca
ccgcccgtcgctactaccgattgaatgattcagtgagggtattggactggccctcgagtc
tcggactcttgagggagacggaaagatatccgaacttggtcatttagaggaagtaaaagt
cg
>Ione_cornuta_KF765761_1
ctgtgggtcgaaggcgcagttattagaatccgacgcggactccggtccgacaagaacggt
tttgatgactctgaataaccgagccgagcgctcaggtcttgcaccggcgccgtatccttc
gagcgtctgccttatcactcgattgtaagttattcgcttacgatggctgtaacgggtaac
ggggaatcagggttcgattccggagagggagcctgagaaacggctaccacatctaaggaa
ggcagcaggcgcgcaaattacccaatcccggcacggggaggtagtgacgaaaaataccga
tgcgagactcttccgaggcctcgcaatcggaatgagtttatcctaaatccttgaacgagg
atcgattggagggcaagtctggtgccagcagccgcggtaattccagctccaatagcgtat
attaaagttgctgcggttaaaaagctcgtagttggatttcactacccgggcgggcgcggc
ccccgtactttaaaccaatttcgaaccgcgtcgtttacgcggcgcccgctcccgctccgg
gttgatagacgaccgtcggctcgcggtggctgctcttcgccgagtgactcgcgcgccgcc
gacacgttcactttgagaaaatgaatgtgctcaaagcgggctcaaacttaacgcccgaat
ggtgatgcatggaatgaaggaagaggacctcggttccactccccggtttttccgcggaat
ccgaggtaatgattaacgggaactgacgggggcattggtattgcgacgctagaggtgaaa
ttcttggaccgtcgcaagacctcctactgcgaaagcatttgccaagaatgttttcattaa
tcaagaacgaaagttagaggatcgaaggcgatcagataccgccctagttctaaccgtaaa
ctatgctgactagcgatccgtccgcgtcatacctcagaccggacgggcagctccccggga
aaccaaagtctttgagttccggggggagtatggttgcaaagctgaaacttaaaggaattg
acggaagggcaccaccaggagtggagcctgcggcttaatttgactcaacacgggaaacct
caccgggcccggacaccggaaggattgacagattaaaagctctttctcgattcggtgggt
ggtggtgcatggccgttcctagttggtggagcgatttgtctggttgattccgataacgaa
cgagattctgccctactaaatagtcggaggatgatcctccgcggctttcgggctcttttc
ttcggagggtggggggtggctcgcctagtcgcggggcgtcctgattcttcttagaggtat
cggcggcctcaagccgtaagagagggagcgataacaggtctgtgatgcccttagatgttc
cgggccgcacgcgcgctacaatggagggtccagcgcgctccccctccgagaggagcgggt
aaccgctgaaatcccttcccgattgggattggggcttgcgagtgtttcccatgaacgagg
aattcctagtaagcgcgagtcattagctcgcgctgattacgtccctgccctttgtacaca
ccgcccgtcgctactaccgatcgaatgatccagcgagggcatcggactggcccctgggct
ccgcgctctaagggtcgacggaaagatgtccgaacttggtcatttagaggaagtaaaagt
cg
>Athelges_takanoshimensis_KF765762_1
ctgtgggccgaaggcgcagttattagtatcccgagcggactccggttcgcgaaagtttgt
cttgatgactctgaataacccagccgagcgctcaggtcacgtaccggcgccgtatccatc
gagcgtctgccttatcactcgattgtaagttatacgcttacaatggctgtaacgggtaac
ggggaatcagggttcgattccggagagggagcctgagaaacggctaccacatctaaggaa
ggcagcaggcgcgcaaattacccaatcccggtacggggaggtagtgacgaaaaataacga
tgcgggactcttccgaggcctcgcaatcggaatgagtctattttaaatccttagacaagg
atcaattggagggcaagtctggtgccagcagccgcggtaattccagctccaatagcgtat
attaaagttgctgcggttaaaaagctcgtagttggatttcgcttttcggtccggatctcc
ttcttcccgttagacgcggttagcccgatggcgcttcggctctgatcattccggttccgg
attgttatgaacccgtcgactctcgaggggtgctcttgaatgagtgcttcgcgcgttgtc
gacacgttcactttgagaaaattaaggtgcttaaagcgggtacatataatacgcccgaat
ggtggtgcatggaatgaaggaataggacctcggttctagcctttttgttttctatggaat
ccgaggtaatgattaacgggaactgacgggggccttggtactgcgacgctagaggtgaaa
ttcttggaccgtcgcaagacctcctactgcgaaggcatttgccaagaatgttttcattaa
tcaagaacgaaagttagaggttcgaaggcgatcagataccgccctagttctgactgtaaa
cgatgctaactggcgatccgcccgcgtcattcttacgaccgggcgggcagcccccgggaa
acctcaagtttttgagctccggggggagtatggttgcaaagctgaaacttaaaggaattg
acggaagggcaccaccaggagtgragcctgcggcttaatttgactcaacacggggaaact
taccaggcccggacgccggaaggattgacagattaaaagctctttctcgattcggtgggt
ggtggtgcatggccgttcttagttggtggagcgatttgtctggttgattccgataacgaa
cgagattctatcctattaaatagaagatccatagtctcccgcctcgcggttcctcgatcg
tccaaccgactgctgtcgggggtgccttggtgcgagcgtggtgagtcttcttagaggaat
cggcggttcccagccgtaagagagagagcgataacaggtctgtgatgcccttagatgttc
tgggccgcacgcgcgctacaatgcagggatcaacacgcttcccctccgagaggagcgggt
aaccgttgaaatcccttctcgattgggatcggggattgcaattctttcccgtgaacgagg
aattcctagtaagcgcgagtcatcagctcgcgttgattacgtccctgccctttgtacaca
ccgcccgtcgctactaccgattgaatgatccagtgaggttattggactggccttccagtt
cgggactgtcgaggtcgacggaaagatatccaaacttggtcatttagaggaagtaaaagt
cg
>Entophilus_mirabiledictu_KF765763_1
ctgtgggggaaaggcgcttttattagaccacgattcggactccggtccgtctcaaactct
cgtggtgattctgaataactgagccgagcgcttaggtcttgcaccggcgccgtatccttc
gagtgtctgccttatcactcgattgtaagttatacgcttacaatggctgtaacgggtaac
ggggaatcagggttcgattccggagagggagcctgagaaacggctaccacatctaaggaa
ggcagcaggcacgcaaattacccactcccggtacggggaggtagtgacgaaaaataacga
tgcgggactcttccgaggcctcgcaatcggaatgagtccactttaaatccttgaacgagg
atcgattggagggcaagtctggtgccagcagccgcggtaattccagctccaatagcgtat
attaaagttgctgcggttaaaaagctcgtagttggatttcactattcggaccggcccatc
caagggatctcgcagatcttgcgagaggcgctactccggctcggtaccggccggttccgg
gttgaa-aaaagccgtcggctcacgcgaggtgctctttaccgagtgtctagcgcgcggcc
gacacgttcactttgaaaaaattagagtgctcagagcgggccgttatttaaagcccgaat
ggtggtgcatggaatgaaggaacaggacctcggttctgcccttgatcggtttttcggaac
ccgaggtaatgattaacgggaactgacgggggcattggtattgcgacgctagaggtgaaa
ttcttggaccgtcgcaagactaactactgcgaaagcatttgccaagaatgttttcattaa
tcaagaacgaaagttagatgatcgaaggcgatcagataccgccctagttctaaccgtaaa
ctatgctaactggcgatccgccggagtcattcccacgactcggcgggcagccctccggga
aaccaaagtctttgagttccggggggagtatggttgcaaagctgaaacttaaaggaattg
acggaagggcaccaccaggagtggagcctgcggcttaatttgactcaacacgggaaacct
caccaggcccggacaccggaaggattgacagattaagagctctttctcgattcggtgggt
ggtggtgcatggccgttcttagttggtggagcgatttgtctggttgattccgataacgaa
cgagactctaccctactaaatagtcgtcggatagactcccgagaggtcccggcaacttag
tttgcgggtgcgttagtttccggcctaacaaaggggcgtcgcacatcttcttagaggtat
cggcggtctccagccgcacgagaaagagcaataacaggtctgtgatgcccttagatgttc
tgggccgcacgcgcgctacaatgaagggatcagcgtgctcctcctccgaaaagagcaggt
aacccctgaaaccccttcccgattgggattggggcttgcaaatgtttcccatgaacgagg
aattcctagtaagcgcgagtcattagctcgcgctgattacgtccctgccctttgtacaca
ccgcccgtcgctactaccgattgaatgattcagtgagggcatcggactggcctctcggta
taggcgcctttgagttgacggaaagatgtccgaacttggtcatttagaggaagtaaaagt
cg
>Portunion_conformis_KF765764_1
ctgtggggggaaggcgcttttattagcctcccgatcggacttcggtccgtcaaactttta
tttggtgactctgaataacttagccgagcgcttaggtcatgtaccggcgccgtatccttc
gagcgtctgccttatcactcgattgtaagttatacgcttacaatggctgtaacgggtaac
ggggaatcagggttcgattccggagagggagcctgagaaacggctaccacatctaaggaa
ggcagcaggcgcgcaaattacccaatcccggcacggggaggtagtgacgaaaaataacga
tgcgagactcttccgaggcctcgcaatcggaatgagtttactataaatccttgaacgagg
atcaattggagggcaagtctggtgccagcagccgcggtaattccagctccaatagcgtat
attaaagttgctgcggttaaaaagctcgtagttggatttcactatccggaccgaagggcc
cgcctcgtccctttcgcggcgagacggacggcgattgtggtcga--ctcctcggctccgg
gtcgattcaaggccgtcggctcacgcgaggtgctcttcgccgagtgactcgcgcgtcgcc
gacacgttcactttgagaaaattaatgtgctcaaagcgggctaact-cgaatgctcgaat
ggtggtgcatggaatgaaggaacaggacctcggttctgcccttatcggttttcacggaac
ccgaggtaatgattaacgggaactgacgggggcattggtattgcgacgctagaggtgaaa
ttcttggaccgtcgcaagacctcctactgcgaaagcatttgccaagaatgttttcattaa
tcaagaacgaaagttagatgatcgaaggcgatcagataccgccctagttctaaccgtaaa
ctatgctaactggcgatccgtccgcgtcattcccacgaccgggcgggcagcccccgggaa
acc-aaagtttttgagttccggggggagtatggttgcaaagctgaaacttaaaggaattg
acggaagggcaccaccaggagtggagcctgcggcttaatttgactcaacacgggaaacct
caccaggcccggacaccggaaggattgacagattaagagctctttctcgattcggtgggt
ggtggtgcatggccgttcttagttggtggagcgatttgtctggttgattccgataacgaa
cgagattctgccctactaaatagtcctcggatggtctctcgcgtggcttagccggcgcgc
ttcggtggcccctctgctgtcgactcggcgcgagggcgtcggcattcttcttagaggcat
tggcggtgcccagccgtaagagaaagagcgataacaggtctgtgatgcccttagatgttc
tgggccgcacgcgcgctacaatgaagggctcagcgtgctccccctccgaaaggagtgggt
aacccttgaaaccccttcccgattgggattggggcttgcaattgtttcccatgaaagagg
aattcctagtaagcgcaagtcctcagcttgcgttgattacgtccctgccctttgtacaca
ccgcccgtcgctactaccgattgaatgatccagtgagggcatcggactggcccctgggta
aagttacctttgggtcgacggaaagatgtccgaacttggtcatttagaggaagtaaaagt
cg
>Phyllodurus_abdominalis_KF765765_1
ctgcggttcgagaaagttctttttcgtttccgctaaggtttacaaggcattgaaagaaaa
cttgatgactccggataaccttgccgagcgctaaggtcttgtaccggcgccgtatccatc
gagcatctgccttatcactattttgtgagccattggcttacaaaggctgtgacgggtaac
ggggaatcagagttcgattccggagagggagcccgagaaacggctaccacatctaaggaa
ggcagcaggcgcgcaaattacccactcctagaccagggaggtagtgacaaaaaataacga
tgcgggatctgtacgagatctcgcgatcgaaatgagcctagagtaaaactttgggcgacg
atcaattggagggcaagtctggtgccagcagccgcggtaattccagctccaatagcgtat
attaaatttgttgcggttaaaaagctcgtggttggagttcacaattcgggtcgggcggcc
tcgatggtgttggatgaatccgacttcgtgttattttcccgttggtctacctcgcagttg
aacagtttaaaggcgttgtctcttaattgatactgtactccctgttactgtggcggtgtc
agtgctctcacattgagaaaattattgtgctcaaagcgggtacttacgccgagcccgaat
ggtgatacattgaatgaaggaataagacctcgattccttcgttttcgttttcttcggaat
tcgaggtaatgattaaaaggaactgacgggggctcaggtactgcagcgcgagaggtgaaa
ttctaagaccgttgcaagaccgcctactgcgaaagcatttgccaaggatgttttcattaa
tcatgagcgaaagttagatgttcgaaggcgattagataccgccctagttctaaccataaa
cgatgctgactagctatccgtctgtgtctgaattcgggccggactggaggcccccgggaa
acctcaagtttttgagctccggggggagtatggttgcaaaactgaaacttaaaggaattg
acggaagggcaccacaaggagtggagcttgcggcttaatttgactcaacacgggaaaact
taccaggcccagacgccggaaggattgacagattaaaagctctttctcgattcggtggga
ggtggtgcatggccgttcctagttggtggagcgatttgtcaggttgattccggtaacgaa
cgagattcttacctattaattagaaagacgacaatctaaggtgtgtcgttgctccgattg
ttggagcgaacgttggaggagagcccggtacgtgagcgtctagaatcttcttagaggaat
cggcggtacccagccgtaagagaaagagcgataacaggtctgtgatgcccttagatgctc
tgggctgcacgcgcgctacaatgaagggttcagcgcgcttcccttccgagaggaacgggt
aaccgctgaaaccccttcttaattggaattggggattgaaattgtttcccatgaacgagg
aattcctagtaagcgcgagtcaaaatctcgcgctgattacgtccctgccctttgtacaca
ccgcccgtcgctactaccaatggaatggttaagtgagaatattggactggccctcgagtg
gtcactctcgacggttgacggaaagatattcgaacttggtcatttagaggaagtaaaagt
cg
>Allokepon_sinensis_KF765766_1
ctgtgggtcgaaggcgcagttattagaatcttgaagtttaacccattcgctaaatcttat
cttggtgactctgaataacccagccgagcgcaaaggtttcgagcccgcgccgtatccata
gagcgtctgccttatcacaagattgtaagtcaaaagcttacaatggctgttacgggtaac
ggggaatcagggttcgattccggagagggagcctgagaaacggctaccacatctaaggaa
ggcagcaggcgcgcaaattacccactcccggcacggggaggtagtgacgaaaaataacga
tgcgggactcttccgaggcctcgcgatcgtaatgagactaacttaaatccttagtcaagg
atcaattggagggcaagcctggtgccagcagccgcggtaattccagctccaatagcgtat
attaaaattgctgcagttaaaaagctcgtagttgaatttcgcttttcggattcggtgaag
gtgttcgagttaaggttgccgtagaggtctgcctttcgactcctaaactccgtataccga
aaatgcaattgaccgtcggctctcgcgkggtgctcttaaccgagtgacccgcgcgtcgcc
gacaatttcactttgagaaaattaaagtgctcaaagcgggtaactatatgatgcccgaat
ggtgatgcatggaatgaaggaataggacctcggttctgtccttgaatataccaccggtaa
ttgaggtaatgattaacggatacagccgggggcttaggtattgcgacgcgagaggtgaaa
ttcttggaccgtcgcaagaccacctactgcgaaagcatttgccaagaatgttttcattaa
tcaggaacgaaagttagaggttcgaaggcgatcagataccgccctagttctaaccgtaaa
cgatgctaaccagcaatccgcccgagtcaactgaacgaccgggcgggtcgccccagggaa
acctcaagtttttgagctctggggggagtatggttgcaaagctgaaacttaaaggaattg
acggaagggcaccaccaggagtggagcctgcggcttaatttgactcaacacgggaaaact
taccaggtccagacgcctgaaggattgacagattaaaagctctttcttgattcggtgggt
ggtggtgcatggccgttcttagttggtggagcgatttgtctggttgattccgataacgaa
cgagattctatcctattaaatagcaggccgattgtctctcgcacctctttgccttcctca
ttaaaccgtttgttcgtgccgggatcgttgcgcgagcgtcaagcatcttcttagaggaat
tggcggtctgcagccgtaagagaaagagcgataacaggtctgtgatgcccttcgatgttc
tgggctgcacgcgcgctacaatgctgggatcagcgcgctccccctccgagaggagcgggt
aaccgtggaattcccaactcgtttgggactggggattgaaattcttccccacgaacgagg
aattcctagtaagcgcggttcattaacccgcgttgattaagtccctgccctttgtacaca
ccgcccgtcgctactaccgattgaatgattcagtgaggatattggactgtccctcgagtt
tagactcttgacggctgacggaaagatatccgaacttggtcatttagaggaagtaaaagt
cg
>Probopyrus_buitendijki_KF765767_1
ctgtgggccgaaggcgcagttattagaatctgaaaaatccctctgtccgtcgagttttat
ctcggtgactccgaataacacagccgagcgctaaggtcttgtaccggcgccttatccgtc
gagtgtctgccttatcattcgattgtaagtccaatgcttacaatggctgttacgggtaac
ggggaatcagggttcgattccggagagggagcctgagaaacggctaccacatctaaggaa
ggcagcaggcgcgcaaattacccaatcccggttcggggaggtagtgacgaaaaataacga
tgcgagactcttccgaggcctcgcaatcggaatgagaccgatgtaataactcggtcgagg
atcaattggagggcaagtctggtgccagcagccgcggtaattccagctccaatagcgtat
attaaagttgctgcggttaaaaagctcgtagttggaattcgcttttcgaaccgggcgggc
cgagattcgctgacggcgtttaccattacgtcgtcacgctttctaacttaccggtttcga
aatgccacaacggcgtcggctctcgctcgttgctcttaactgagtgatcggtgcgttgcc
ggcacgttcactttgacaaaatcaatgtgctcaaagcgggcacgtctataatgcccgaat
ggtgacgcatggaatgaaggaataggacctcggttctaccttatttctgtttctgggaac
ccgaggtaatgattaaaaggaactgacgggggcttaggtattgcgacgctagaggtgaaa
ttcttggaccgtcgcaagaccaccaactgcgaaagcatttgccaagaatgttttcattaa
tcaagaacgaaagtcagaggttcgaaggcgatcagataccgccctagttctgaccgtaaa
cgatgctaaccagcaatccgtcagcgtcatcaatacgacctggcggggcgcccccgggaa
acctcaagtttttgagctccggggggagtatggttgcaaagctgaaacttaaaggaattg
acggaagggcaccaccaggagtggagcctgcggcttaatttgactcaacacgggaaaact
taccaggcccagacgccggaaggattgacagattaaaagctctttctcgattcggtgggt
ggtggtgcatggccgttcttagttggtggagcgatttgtctggttgattccgataacgaa
cgagactctatcctactaaatagaaggtcgatagcctctcgcgtcacggcttcttactcg
ttcgttcgttggtcgtcgtcgggcgcggcgcgggagcgtcgacaatcttcttagaggaat
tggcggtttccagccgtaagagagagagcgataacaggtctgtgatgcccttagatgttc
tgggccgcacgcgcgctacaatgcagggatcagcgcgcttcccctccgagaggagcgggc
aaccggtgaaaccccttctcgattgggatcggggattggaattattccccgtgaacgagg
aattcctagtaagcgcgagtcattaactcgcgctaattacgtccctgccctttgtacaca
ccgcccgtcgctactaccgattgaatgattcagtgagggtattggactggcccttgagtc
gaagacttttgaggttgacggaaagatatccgaacttggtcatttagaggaagtaaaagt
cg
>Athelges_takanoshimensis_KF765769_1
ctgtgggccgaaggcgcagttattagtatcccgagcggactccggttcgcgaaagtttgt
cttgatgactctgaataacccagccgagcgctcaggtcacgtaccggcgccgtatccatc
gagcgtctgccttatcactcgattgtaagttatacgcttacaatggctgtaacgggtaac
ggggaatcagggttcgattccggagagggagcctgagaaacggctaccacatctaaggaa
ggcagcaggcgcgcaaattacccaatcccggtacggggaggtagtgacgaaaaataacga
tgcgggactcttccgaggcctcgcaatcggaatgagtctattttaaatccttagacaagg
atcaattggagggcaagtctggtgctagcagccgcggtaattmcagctccaatagcgtat
attaaagttgctgcggttaaaaagctcgtagttggatttcgcttttcggtccggatctcc
ttcttcccgttagacgcggttagcccgatggcgcttcggctctgatcattccggttccgg
attgttatgaacccgtcgactctcgaggggtgctcttgaatgagtgcttcgcgcgttgtc
gacacgttcactttgagaaaattaaggtgcttaaagcgggtacacataatacgcccgaat
ggtggtgcatggaatgaaggaataggacctcggttctagcctttttgttttctatggaat
ccgaggtaatgattaacgggaactgacgggggccttggtactgcgacgctagaggtgaaa
ttcttggaccgtcgcaagacctcctactgcgaaagcatttgccaagaatgttttcattaa
tcaagaacgaaagttagaggttcgaaggcgatcagataccgccctagttctgactgtaaa
cgatgctaactggcgatccgcccgcgtcattcttacgaccgggcgggcagcccccgggaa
acctcaagtttttgagctccggggggagtatggttgcaaagctgaaacttaaaggaattg
acggaagggcaccaccaggagtggagcctgcggcttaatttgactcaacacggggaaact
taccaggcccggacgccggaaggattgacagattaaaagctctttctcgattcggtgggt
ggtggtgcatggccgttcttagttggtggagcgatttgtctggtcgattccgataacgaa
cgagattctatcctattaaatagaagatccatagtctcccgcctcgcggttcctcgatcg
tccaaccgactgctgtcgggggtgccttggtgcgagcgtggtgagtcttcttagaggaat
cggcggttcccagccgtaagagagagagcgataacaggtctgtgatgcccttagatgttc
tgggccgcacgcgcgctacaatgcagggatcaacgcgcttcccctccgagaggagcgggt
aaccgttgaaatcccttctcgattgggatcggggattgcaattctttcccgtgaacgagg
aattcctagtaagcgcgagtcatcagctcgcgttgattacgtccctgccctttgtacaca
ccgcccgtcgctactaccgattgaatgatccagtgaggttattggactggccttccagtt
cgggactgtcgaggtcgacggaaagatatccaaacttggtcatttagaggaagtaaaagt
cg
>Argeia_pugettensis_KF765770_1
ctgtgggcggaagacgcagttattagaatccgatcgtggcttcggtccggcggccctatt
cttggtgactctgagtaaccacgccgagcgctaaggtcatgtaccggcgccgtatccatc
gagcgtctgccctatcacttgattgtaagttatacgcttacaaaggctgtaacgggtaac
ggggaatcagggttcgattccggagagggagcctgagaaacggctaccacatctaaggaa
ggcagcaggcgcgcaaattacccaatcccggcacggggaggtagtgacgaaaaataacga
tgcgagactcatccgaggcctcgcaatcggaatgagtttatattaaatccttagacgagg
atctattggagggcaagtctggtgccagcagccgcggtaattccagctccaatagcgtat
attaaagttgctgcggttaaaaagctcgtagttggagttagcttcccgagccgttcggcc
cgaacgagactgtaggagtccgttcggatgctatatcggtttcgtcttaactgtttcgac
agtataaaaaactagtcggcactcgcggtttgctcttaattgagtgagtcgtgtgtcgtc
gacacgttcactttgagaaaatttatgtgctcaaagcgggtacaaattaaaagcccgaaa
gatgacgcatggaatgaaggaataggacctcggttctgtccttggtcttttctatggaat
ccgaggtaatgattaaaggaaacagacgggggcttaggtactgcgacgcgagaggtgaaa
ttctaggaccgtcgcaagaccacctactgcgaaagcatttgccaagaatgttttcattaa
tcaagaacgaaagtcagaggttcgaaggcgatcagataccgccctagttctgaccgtaaa
caatgctaactggcgatccgcccgcgtcatccccacgaccgggcgggcagcccccgggaa
acctcaagtttttgagctccggggggagtatggttgcaaagttgaaacttaaaggaattg
acggaagggcaccaccaggagtggagcctgcggcttaatttgactcaacacggggaaact
taccaggcccagacgccggaaggattgacagattaaaagctctttctcgattcggtgggt
ggtggtgcatggccgttcctagttggtggagcgatttgtctggttgattccgataacgaa
cgagactctaacctattaactagtccgacgatgatctccctcgttgaattatctctagcg
cgttctgcgtcgtcgaaggagagtccggcgagtgagcgtccggaatcttcttagaggaat
cggcggtttccagccgtaagagaatgagcgataacaggtctgtgatgcccttagatgttc
tgggccgcacgcgcgctacaatgaagaaagcagcgcgtttcccctccgaaaggagcgggt
aaccggtgaaaccccttctcgattgggattggggactgaaattgtttcccataaacgagg
aattcctagtaagcgcgggtcatcagctggcgttgattacgtccctgccctttgtacaca
ccgcccgtcgctactaccgattggatgatccagtgagggtattggactggccctcgaggg
ccgtccctctatggtcgacggaaagatatccgaacttggtcatttagaggaagtaaaagt
cg
>Ione_cornuta_KF765771_1
ctgtgggtcgaaggcgcagttattagaatccgacgcggactccggtccgacaagaacggt
tttgatgactctgaataaccgagccgagcgctcaggtcttgcaccggcgccgtatccttc
gagcgtctgccttatcactcgattgtaagttattcgcttacgatggctgtaacgggtaac
ggggaatcagggttcgattccggagagggagcctgagaaacggctaccacatctaaggaa
ggcagcaggcgcgcaaattacccaatcccggcacggggaggtagtgacgaaaaataccga
tgcgagactcttccgaggcctcgcaatcggaatgagtttatcctaaatccttgaacgagg
atcgattggagggcaagtctggtgccagcagccgcggtaattccagctccaatagcgtat
attaaagttgctgcggttaaaaagctcgtagttggatttcactacccgggcgggcgcggc
ccccgtactttaaaccaatttcgaaccgcgtcgtttacgcggcgcccgctcccgctccgg
gttgatagacgaccgtcggctcgcggtggctgctcttcgccgagtgactcgcgcgccgcc
gacacgttcactttgagaaaatgaatgtgctcaaagcgggctcaaacttaacgcccgaat
ggtgatgcatggaatgaaggaagaggacctcggttccactccccggtttttccgcggaat
ccgaggtaatgattaacgggaactgacgggggcattggtattgcgacgctagaggtgaaa
ttcttggaccgtcgcaagacctcctactgcgaaagcatttgccaagaatgttttcattaa
tcaagaacgaaagttagaggatcgaaggcgatcagataccgccctagttctaaccgtaaa
ctatgctgactagcgatccgtccgcgtcatacctcagaccggacgggcagctccccggga
aaccaaagtctttgagttccggggggagtatggttgcaaagctgaaacttaaaggaattg
acggaagggcaccaccaggagtggagcctgcggcttaatttgactcaacacgggaaacct
caccgggcccggacaccggaaggattgacagattaaaagctctttctcgattcggtgggt
ggtggtgcatggccgttcctagttggtggagcgatttgtctggttgattccgataacgaa
cgagattctgccctactaaatagtcggaggatgatcctccgcggctttcgggctcttttc
ttcggagggtggggggtggctcgcctagtcgcggggcgtcctgattcttcttagaggtat
cggcggcctcaagccgtaagagagggagcgataacaggtctgtgatgcccttagatgttc
cgggccgcacgcgcgctacaatggagggtccagcgcgctccccctccgagaggagcgggt
aaccgctgaaatcccttcccgattgggattggggcttgcgagtgtttcccatgaacgagg
aattcctagtaagcgcgagtcattagctcgcgctgattacgtccctgccctttgtacaca
ccgcccgtcgctactaccgatcgaatgatccagcgagggcatcggactggcccctgggct
ccgcgctctaagggtcgacggaaagatgtccgaacttggtcatttagaggaagtaaaagt
cg
>Cryptoniscoidea_sp__JMS_2013_KF765772_1
ctgtggggggaaggcgcttttattagatcacgtctcggatctcggtccgattcaaaaact
cgtgatgattctgaataactcagccgagcgcttaggtctcgtaccggcgccgtatccttc
gagtgtctgccttatcactcgattgtaagttatacgcttacaatggctgtaacgggtaac
ggggaatcagggttcgattccggagagggagcctgagaaacggctaccacatctaaggaa
ggcagcaggcacgcaaattacccacttccagcacggagaggtagtgacgaaaaataacga
tgcgggactcatccgaggcctcgcaatcggaatgagtttagtttaaatccttggacgagg
atcaattggagggcaagtctggtgccagcagccgcggtaattccagctccaatagcgtat
attaaagttgctgcggttaaaaagctcgtagttggacttctctattcgaactggcccatc
ctaggcgcgttggcgactgcggggaccaggtcgtcgtggccttcaaccgtccggtttcga
aatgaattaaaatcgtcggctctcgtgaggtgctcttcattgagtgtctcgcgcgtggcc
ggcacgttcactttgaaaaaattagagtgctcaaagcgggctaaaattttaagctcgaat
ggtagtgcatggaatgaaggaataggacctcggttctatattctgtcggttcttcggaat
ccgaggtaatgattaacgggaacggacgggggcattggtattgcgacgctagaggtgaaa
ttcttagaacgtcgcaagactaactactgcgaaagcatttgtcaagaatgttttcattaa
tcaagaacgaaagtt-gatgatcgaaggcgatcagataccgccctagttctaaccgtaaa
cgatgcaaactagcgatccgccggagtcattcccacgactcggcgggcagctctccggaa
a-cgaaagtctacgtgttccggggggagtatggttgcaaagctgaaacttaaaggaattg
acggaagggcaccaccaggagtggagcctgcggcttaatttgactcaacacgggaaacct
caccaggcccggacaccggaaggattgacagattaagagctctttctcgattcggtgggt
ggtggtgcatggccgttcttagttggtggagcgatttgtctggttgattccgataacgaa
cgagactctgccctattaaatagtcgtccgatagactcctgaggggttcctcgtcgacgc
tcggcttgcgtttgcgttccaggtcccgacgatgggcgtcgcatgtcttcttagaggtat
cagcggtggccagccgcacgagatagagcaataacaggtctgtgatgcccttagatgttc
tgggccgcacgcgcgctacaatgtagggatcagcgtgttccccctccgaaaggagcgggt
aacccctgaaacccctacccgattgggattggggcttgcaaatgtttcccatgaacgagg
aattcctagtaagcgtgagtcattagctcgcgctgattacgtccctgccctttgtacaca
ccgcccgtcgctactaccgattgaatgattcagtgagggcatcggactgtcccctcggta
tcggcacctttgggctgatagaaagatgtccgaacttggtcatttagaggaagtaaaagt
cg
>Athelges_takanoshimensis_KF765773_1
ctgtgggccgaaggcgcagttattagtatcccgagcggactccggttcgcgaaagtttgt
cttgatgactctgaataacccagccgagcgctcaggtcacgtaccggcgccgtatccatc
gagcgtctgccttatcactcgattgtaagttatacgcttacaatggctgtaacgggtaac
ggggaatcagggttcgattccggagagggagcctgagaaacggctaccacatctaaggaa
ggcagcaggcgcgcaaattacccaatcccggtacggggaggtagtgacgaaaaataacga
tgcgggactcttccgaggcctcgcaatcggaatgagtctattttaaatccttagacaagg
atcaattggagggcaagtctggtgccagcagccgcggtaattccagctccaatagcgtat
attaaagttgctgcggttaaaaagctcgtagttggatttcgcttttcggtccggatctcc
ttcttcccgttagacgcggttagcccgatggcgcttcggctctgatcattccggttccgg
attgttatgaacccgtcgactctcgaggggtgctcttgaatgagtgcttcgcgcgttgtc
gacacgttcactttgagaaaattaaggtgcttaaagcgggtacatataatacgcccgaat
ggtggtgcatggaatgaaggaataggacctcggttctagcctttttgttttctatggaat
ccgaggtaatgattaacgggaactgacgggggccttggtactgcgacgctagaggtgaaa
ttcttggaccgtcgcaagacctcctactgcgaaagcatttgccaagaatgttttcattaa
tcaagaacgaaagttaggggttcgaaggcgatcagataccgccctagctctgactgtaaa
cgatgctaactggcgatccgcccgcgtcattcttacgaccgggcgggcagcccccgggaa
acctcaagtttttgagctccggggggagtatggttgcaaagctgaaacttaaaggaattg
acggaagggcaccaccaggagtggagcctgcggcttaatttgactcaacacggggaaact
taccaggcccggacgccggaaggattgacagattaaaarctctttctcgattcggtgggt
ggtggtgcatggccgttcttagttggtggagcgatttgtctggttgattccgataacgaa
cgagattctatcctattaaatagaagatccatagtctcccgcctcgcggttcctcgatcg
tccaaccgactgctgtcgggggtgccttggtgcgagcgtggtgagtcttcttagaggaat
cggcggttcccagccgtaagagagagagcgataacaggtctgtgatgcccttagatgttc
tgggccgcacgcgcgctacaatgcagggatcaacgcgcttcccctccgaggggagcgggt
aaccgttgaaatcccttctcgattgggatcggggattgcaattctttcccgtgaacgagg
aattcctagtaagcgcgagtcatcagctcgcgttgattacgtccctgccctttgtacaca
ccgcccgtcgctactaccgattgaatgatccagtgaggttattggactggccttccagtt
cgggactgtcgaggtcgacggaaagatatccaaacttggtcatttagaggaagtaaaagt
cg
>Pseudione_longicauda_KF765774_1
ctgtgggccgaaggcgcagttattagaatcccgatcggactcaggtccgtttgagtttta
cttggtgactccggataacccagccgagcgctcaggtcctgaaccggcgccgtatccatc
gagcgtctgccttatcactcgattgtaagttatacgcttacaatggctgtaacaggtaac
ggggaatcagagttcgattccggagagggagcctgagaaacggctaccacatctaaggaa
ggcagcaggcgcgcaaattacccaatcccggctcggggaggtagtgacgaaaaataacga
tgcgggactcatccgaggcctcgcaatcggaatgagcctaatctaaatccttaggcaagg
atcgattggagggcaagtctggtgccagcagccgcggtaattccagctccaatagcgtat
actaaagttgctgcggttaaaaagctcgtagttgaacttcactataccgggcggtcgtcc
ccgagaccactggacaaaccccctctggcaatgtttccgactggattgaaccggctcccg
ggtagtccagaaccgtcggctctcgcggggtgctcttcaacgagtgcctggcgcgttgtc
gacacgttcactttgagaaaattaaagtgctcaacgcgggtactttgttaatgcccgaat
ggtgacgcatggaatgaaggaaaaggacctcggttctagccttttgtttttaaacggaac
ccgaggtaatgattaacgggaacagacgggggctctggtattgcagcgcgagaggtgaaa
ttcttagaccgttgcaagaccccctactgcgaaagcatttgccaagaatgttttcattaa
tcaagaacgaaagttagaggatcgaaggcgatcagataccgccctagttctaactgtaaa
cgatgctaactggctatccgtccgtgtcacaaaaacgaccggacggggatcccccgggaa
acctcaagtgtttgagctccggggggagtatggttgcaaagctgaaacttaaaggaattg
acggaagggcaccaccaggagtggagcctgcggcttaatttgactcaacacgggaaaact
taccaggcccagacgccggaaggattgacagattaaaagctctttctcgattcggtgggt
ggtggtgcatggccgttcttagttggtggagcgatttgtctggttgattccgataacgaa
cgagactctaacctactaaataagaaggcgatagactcacgcgtgacgagcttacttttt
tccgggcgtatgcccgggaagctcccttcgtgcgagcgtctcgaatcttcttagaggaat
tggcggattccaaccgtaagagaaagagcaataacaggtctgtgatgcccttagatgttc
tgggccgcacgcgcgctacaatgaagggatcagcgcgtctcctctccgaaaggagcgggc
aaccgctgaacccccttctcgctaggaattggggattgaaattctttcccatgaacgagg
aattcctagtaagcgcgggtcatcaacttgcgttgattacgtccctgccctttgtacaca
ccgcccgtcgctactaccgattgaatgattcagtgagggtattggactggccctcgagtc
tcggactcttgagggagacggaaagatatccgaacttggtcatttagaggaagtaaaagt
cg
>Argeia_pugettensis_18S
ctgtggggggaccgtgcatttatcagatccccatccggggtcggggc-------ggtccc
tttggtgactctagataaccgggccgatcgcgcgccct--gcggcggcgacgattctttc
gaatgtctgccctatcattcgatggtactttaggcgcctaccatggtgaccacgggtaac
ggggaatcagggttcgattccggagagggagcctgagaaacggctaccacatccaaggaa
ggcagcaggcgcgcaaattacccatttccgactcggagaggtagtgacgaaaaataacaa
tacaggtctctttcgaggccctgtaattggaatgagcgtatcctaaacccatgggcgagg
acccattggagggcaagtctggtgccagcagccgcggtaattccagctccaatagcgtat
attaaagttgctgcagttaaaaagctcgtagttggatctcgggagtgggctg--------
--------------------------------------------ccaccgcctgtcccgg
accctgt-----ctcccggcgccccccggatgcccttaactgggtgtccgtcaaatcgcc
ggagcgtttactttgaaaaaattagagtgttcaaagcaggcc----cgtcgccgctgaat
accgcagctaggaataatggaataggactccggttctatttt---gtgggtttctggaac
ccggggccatgattaagagggacggccgggggcattcgtattgcgccgctagaggtgaaa
ttcttggaccggcgcaagacggacgaaagcgaaagcatttgccaagaatgttttcattaa
tcaagaacgaaagtcggaggttcgaagacgatcagataccgtcgtagttccgaccgtaaa
cgatgccgacccgcgatccggcggcgttattcccatgacccgccgggcagcgtgcgggaa
accacgagtctttgggttccggggggagtatggttgcaaagctgaaacttaaaggaattg
acggaagggcaccaccaggagtggagcctgcggcttaatttgactcaacacgggaaatct
cacccggcccggacacggaaaggattgacagattgatagctctttctcgattctgtgggt
ggtggtgcatggccgttcttagttggtggagcgatttgtctggttcattccgataacgaa
cgagactccggcttgctaaatagtta------------------cgcggcccc-------
---------------------------gtgcggcggcgtt---caacttcttagagggac
aagtggcgttcagccacgcgagatggagcaataacaggtctgtgatgcccttagatgtcc
ggggctgcacgcgcgccacaatgggcggatcagcgtgtccctgcgccgagaggcgcgggt
aacccctgaaccccgctcgtgatcgggactggggattgaaactatttcccatcaacgagg
aattcccagtaagcgcgggtcataa-----------------------------------
------------------------------------------------------------
------------------------------------------------------------
--
>Probopyrus_pacificiensis_AF255683_1
ctgtgggccgaaggcgcagttattagaatctaaaaaatccctctgtccgtcgagttttat
ctcggtgactccgaataacacagccgagcgctaaggtcttgtaccggcgccttatccgtc
gagcgtctgccttatcattcgattgtaagttcaatgcttacaatggctgttacgggtaac
ggggaatcagggttcgattccggagagggagcctgagaaacggctaccacatctaaggaa
ggcagcaggcgcgcaaattacccaatcccggttcggggaggtagtgacgaaaaataacga
tgcgagactcttccgagngctcgcaatcggaatgagaccgatgtaataactcggtcaagg
atcaattggagggcaagtctggtgccagcagccgcggtaattccagctccaatagcgtat
attaaagttgctgcggttaaaaagctcgtagttggaattcgcttttcgaaccgggcgggc
cgagattcgctgacggcgtttaccattacgtcgtcacgctttctaacttaccggtttcgg
aatgccacaacggcgtcggctctcgctcgttgctcttagttgagtgatcggtgcgttgcc
ggcacgttcactttgacaaaatcaatgtgctcaaagcgggcacgtatataatgcccgaat
ggtgacgcatggaatgaaggaataggacctcggttctaccttatttctgtttttgggaac
ccgaggtaatgattaaaaggaactgacgggggcttaggtattgcgacgctagaggtgaaa
ttcttggaccgtcgcaagaccaccaactgcgaaagcatttgccaagaatgttttcattaa
tcaagaacgaaagtcagaggttcgaaggcgatcagataccgccctagttctgaccgtaaa
cgatgctaaccagcaatccgtcagcgtcatcaatacgacctggcggggcgcccccgggaa
acctcaagtttttgagctccggggggagtatggttgcaaagctgaaacttaaaggaattg
acggaagggcaccaccaggagtggagcctgcggcttaatttgactcaacacgggaaaact
taccaggcccagacgccggaaggattgacagattaaaagctctttctcgattcggtgggt
ggtggtgcatggccgttcttagttggtggagcgatttgtctggttgattccgataacgaa
cgagactctatcctactaaatagaaggtcgatagcctctcgcgtcacggcttcttacctc
ttcattcgttcgtcgtcgatgggcgcggcgcgggagcgtcgacaatcttcttagaggaat
tggcggtttccagccgtaagagagagagcgataacaggtctgtgatgcccttagatgttc
tgggccgcacgcgcgctacaatgcagggatcagcgcgcttcccctccgagaggagcgggc
aaccggtgaaaccccttctcgattgggatcggggattggaactattccccgtgaacgagg
aattcctagtaagcgcgagtcattaactcgcgctaattacgtccctgccctttgtacaca
ccgcccgtcgctactaccgattgaatgattcagtgagggtattggactggcccttgagtc
gaagacttttgaggttgacggaaagatatccgaacttggtcatttagaggaagtaaaagt
cg
>Hemiarthrus_abdominalis_AF255684_1
ctgtgggcggaagacgcagttattagaatccgaacgcggctgcggtccgtcgagatttgt
cttggtgactctgaataacctcgccgagcgctaaggtcacgtaccggcgccgtatccaac
gagcgtctgccctatcacttgattgtaagttatacgcttacaaaggctgtaacgggtaac
ggggaatcagggtcgatttccggagagggagcctgagaaacggctaccacatctaaggaa
ggcagcaggcgcgcaaattacccaatcccggcacggggaggtagtgacgaaaaataacga
tgcgagactcttccgaggcctcgcaatcggaatgagtttataataaatccttagacaagg
atctattggagggcaagtctggtgccagcagccgcggtaattccagctccaatagcgtat
attaaagttgctgcggttaaaaagctcgtagttggagctagcttttcggaccgttcggcc
cgtggcgtgtttcgtccatccgctcggattaaatatcggtttcgtactaagcgtctggat
tgacagaaaaagccgtcggcgctcgcggtttgctcttaactgggtgagccgtgcgcggtc
gacacgttcactttgagaaaatttatgtgctcaaagcgggtacaaattaaaagcccgaaa
gatgacgcatggaatgaaggaataggacctcggttctgtccttgttattttctatggaag
ccgaggtaatgattaaaggaaacggacgggggcttaggtactgcggcgcgagaggtgaaa
ttcttggaccgtcgcatgaccacctactgcgaaagcatttgccaagaatgttttcattaa
tcaagaacgaaagtcagaggttcgaaggcgatcagataccgccctagttctgaccgtaaa
ctatgctaactggcgatccgcccgcgtcatccccacgaccgggcgggcagcccccgggaa
acctcaagtttttgagctccggggggagtatggttgcaaagttgaaacttaaaggaattg
acggaagggcaccaccaggagtggagcctgcggcttaatttgactcaacacggggaacct
taccaggcccagacgccggaaggattgacagattaaaagctctttctcgattcggtgggt
ggtggtgcatggccgttcctagttggtggagcgatttgtctggttgattccgataacgaa
cgagactctaacctattaaatagtccgacgataatctccctcgtcgggctttctctattg
cttgttgtcttgtttttgacgagtccggcgtgtgagcgtccggaatcttcttagaggaat
cggcggtttccagccgtaagagagagagcgataacaggtctgtgatgcccttagatgttc
tgggcagcacgcgcgctacaatgaaggtagcagcgcgtttcctctccgaaaggagcgggt
aaccggtgaaaccccttctcgattgggattggggattgaaattatttcccataaacgagg
aattcctagtaagcgcgggtcagcagctggcgttgattacgtccctgccctttgtacaca
ccgcccgtcgctactaccgattggatgattcagtgagggtatcggactggccctcgagag
ccgtctctctacggtcgacggaaagatatccgaacttggtcatttagaggaagtaaaagt
cg
>Probopyrus_pandalicola_EU848422_1
ctgtgggccgaaggcgcagttattagaatctaaaaaatccctctgtccgtcgagttttat
ctcggtgactccgaataacacagccgagcgctaaggtcttgtaccggcgccttatccgtc
gagcgtctgccttatcattcgattgtaagttcaatgcctacaatggctgttacgggtaac
ggggaatcagggttcgattccggagaaggagcctgagaaacggctaccacatctaaagaa
ggcagcaggcgcgccaattacccaatcccggttcggggaggtagtgacgaaaaataacga
tgcgagactcttccgaggcctcgcaatcggaatgagaccgatgtaataactcggtcaagg
atcaattggagggcaagtctggtgccagcagccgcggtaatgccagctccaatagcgtat
attaaagttgctgcggttaaaaagctcgtagttggaattcgcttttcgaaccgggcgggc
cgagattcgctgacggcgtataccattacgtcgtcacgcattctaacttaccggtttcgg
aatgccacaacggcgtcggctctcgctcgttgctcttagttgagtgatcggtgcgttgcc
ggcacgttcactttgacaaaatcaatgtgctacgcatggaatgaagtataatgcccgaat
ggtgacgcatggaatgaaggaataggacctcggttctaccttatttctgtttttgggaac
ccgaggtaatgattaaaaggaactgacgggggcttaggtattgcgacgctagaggtgaaa
ttcttggaccgtcgcaagaccaccaactgcgaaagcatttgccaagaatgttttcattaa
tcaagaacgaaagtcagaggttcgaaggcgatcagataccgccctagttctgaccgtaaa
cgatgctaaccagcaatccgtcagcgtcatcaatacgacctggcggggcgcccccgggaa
acctcaagtttttgagctccggggggagtatggttgcaaagctgaaacttaaaggaattg
acggaagggcaccaccaggagtggagcctgcggcttaatttgactcaacacgggaaaact
taccaggcccagacgccggaaggattgacagattaaaagctctttctcgattcggtgggt
ggtggtgcatggccgttcttagttggtggagcgatttgtctggttgattccgataacgaa
cgagactctatcctactaaatagaaggtcgatagcctctcgcgtcacggcttcttacctc
ttcattcgttcgtcgtcgatgggcgcggcgcgggagcgtcgacaatcttcttagaggaat
tggcggtttccagccgtaagagagagagcgataacaggtctgtgatgcccttagatgttc
tgggccgcacgcgcgctacaatgcagggatcagcgcgcttcccctccgagaggagcgggc
aaccggtgaaaccccttctcgattgggaactcgcgttgattacgtcccccgtgaacgagg
aattcctagtaagcgcgagtcattaactcgcgctaattacgtccctgccctttgtacaca
ccgcccgtcgctactaccgattgaatgattcagtgagggtattggactggcccttgagtc
aaagacttttgaggttgacggaaagatatccgaacttggtcatttagaggaagtaaaagt
cg
>Pseudione_longicauda_KF765760_1
ctgtgggccgaaggcgcagttattagaatcccgatcggactcaggtccgtttgagtttta
cttggtgactccggataacccagccgagcgctcaggtcctgaaccggcgccgtatccatc
gagcgtctgccttatcactcgattgtaagttatacgcttacaatggctgtaacaggtaac
ggggaatcagagttcgattccggagagggagcctgagaaacggctaccacatctaaggaa
ggcagcaggcgcgcaaattacccaatcccggcacggggaggtagtgacgaaaaataacga
tgcgggactcatccgaggcctcgcaatcggaatgagcctaatctaaatccttaggcaagg
atcgattggagggcaagtctggtgccagcagccgcggtaattccagctccaatagcgtat
actaaagttgctgcggttaaaaagctcgtagttgaacttcactataccgggcggtcgtcc
ccgagaccactggacaaaccccctctggcaatgtttccgactggattgaaccggctcccg
ggtagtccagaaccgtcggctctcgcggggtgctcttcaacgagtgcctggcgcgttgtc
gacacgttcactttgagaaaattaaagtgctcaacgcgggtactttgttaatgcccgaat
ggtgacgcatggaatgaaggaaaaggacctcggttctagccttttgtttttaaacggaac
ccgaggtaatgattaacgggaacagacgggggctctggtattgcagcgcgagaggtgaaa
ttcttagaccgttgcaagaccccctactgcgaaagcatttgccaagaatgttttcattaa
tcaagaacgaaagttagaggatcgaaggcggtcagataccgccctagttctaactgtaaa
cgatgctaactggctatccgtccgtgtcacaaaaacgaccggacggggatcccccgggaa
acctcaagtgtttgagctccggggggagtatggttgcaaagctgaaacttaaaggaattg
acggaagggcaccaccaggagtggagcctgcggcttaatttgactcaacacgggaaaact
taccaggcccagacgccggaaggattgacagattaaaagctctttctcgattcggtgggt
ggtggtgcatggccgttcttagttggtggagcgatttgtctggttgattccgataacgaa
cgagactctaacctactaaataagaaggcgatagactcacgcgtgacgagcttacttttt
tccgggcgtatgcccgggaagctcccttcgtgcgagcgtctcgaatcttcttagaggaat
tggcggattccaaccgtaagagaaagagcaataacaggtctgtgatgcccttagatgttc
tgggccgcacgcgcgctacaatgaagggatcagcgcgtctcctctccgaaaggagcgggc
aaccgctgaacccccttctcgctaggaattggggattgaaattctttcccatgaacgagg
aattcctagtaagcgcgggtcatcaacttgcgttgattacgtccctgccctttgtacaca
ccgcccgtcgctactaccgattgaatgattcagtgagggtattggactggccctcgagtc
tcggactcttgagggagacggaaagatatccgaacttggtcatttagaggaagtaaaagt
cg
>Ione_cornuta_KF765761_1
ctgtgggtcgaaggcgcagttattagaatccgacgcggactccggtccgacaagaacggt
tttgatgactctgaataaccgagccgagcgctcaggtcttgcaccggcgccgtatccttc
gagcgtctgccttatcactcgattgtaagttattcgcttacgatggctgtaacgggtaac
ggggaatcagggttcgattccggagagggagcctgagaaacggctaccacatctaaggaa
ggcagcaggcgcgcaaattacccaatcccggcacggggaggtagtgacgaaaaataccga
tgcgagactcttccgaggcctcgcaatcggaatgagtttatcctaaatccttgaacgagg
atcgattggagggcaagtctggtgccagcagccgcggtaattccagctccaatagcgtat
attaaagttgctgcggttaaaaagctcgtagttggatttcactacccgggcgggcgcggc
ccccgtactttaaaccaatttcgaaccgcgtcgtttacgcggcgcccgctcccgctccgg
gttgatagacgaccgtcggctcgcggtggctgctcttcgccgagtgactcgcgcgccgcc
gacacgttcactttgagaaaatgaatgtgctcaaagcgggctcaaacttaacgcccgaat
ggtgatgcatggaatgaaggaagaggacctcggttccactccccggtttttccgcggaat
ccgaggtaatgattaacgggaactgacgggggcattggtattgcgacgctagaggtgaaa
ttcttggaccgtcgcaagacctcctactgcgaaagcatttgccaagaatgttttcattaa
tcaagaacgaaagttagaggatcgaaggcgatcagataccgccctagttctaaccgtaaa
ctatgctgactagcgatccgtccgcgtcatacctcagaccggacgggcagctccccggga
aaccaaagtctttgagttccggggggagtatggttgcaaagctgaaacttaaaggaattg
acggaagggcaccaccaggagtggagcctgcggcttaatttgactcaacacgggaaacct
caccgggcccggacaccggaaggattgacagattaaaagctctttctcgattcggtgggt
ggtggtgcatggccgttcctagttggtggagcgatttgtctggttgattccgataacgaa
cgagattctgccctactaaatagtcggaggatgatcctccgcggctttcgggctcttttc
ttcggagggtggggggtggctcgcctagtcgcggggcgtcctgattcttcttagaggtat
cggcggcctcaagccgtaagagagggagcgataacaggtctgtgatgcccttagatgttc
cgggccgcacgcgcgctacaatggagggtccagcgcgctccccctccgagaggagcgggt
aaccgctgaaatcccttcccgattgggattggggcttgcgagtgtttcccatgaacgagg
aattcctagtaagcgcgagtcattagctcgcgctgattacgtccctgccctttgtacaca
ccgcccgtcgctactaccgatcgaatgatccagcgagggcatcggactggcccctgggct
ccgcgctctaagggtcgacggaaagatgtccgaacttggtcatttagaggaagtaaaagt
cg
>Athelges_takanoshimensis_KF765762_1
ctgtgggccgaaggcgcagttattagtatcccgagcggactccggttcgcgaaagtttgt
cttgatgactctgaataacccagccgagcgctcaggtcacgtaccggcgccgtatccatc
gagcgtctgccttatcactcgattgtaagttatacgcttacaatggctgtaacgggtaac
ggggaatcagggttcgattccggagagggagcctgagaaacggctaccacatctaaggaa
ggcagcaggcgcgcaaattacccaatcccggtacggggaggtagtgacgaaaaataacga
tgcgggactcttccgaggcctcgcaatcggaatgagtctattttaaatccttagacaagg
atcaattggagggcaagtctggtgccagcagccgcggtaattccagctccaatagcgtat
attaaagttgctgcggttaaaaagctcgtagttggatttcgcttttcggtccggatctcc
ttcttcccgttagacgcggttagcccgatggcgcttcggctctgatcattccggttccgg
attgttatgaacccgtcgactctcgaggggtgctcttgaatgagtgcttcgcgcgttgtc
gacacgttcactttgagaaaattaaggtgcttaaagcgggtacatataatacgcccgaat
ggtggtgcatggaatgaaggaataggacctcggttctagcctttttgttttctatggaat
ccgaggtaatgattaacgggaactgacgggggccttggtactgcgacgctagaggtgaaa
ttcttggaccgtcgcaagacctcctactgcgaaggcatttgccaagaatgttttcattaa
tcaagaacgaaagttagaggttcgaaggcgatcagataccgccctagttctgactgtaaa
cgatgctaactggcgatccgcccgcgtcattcttacgaccgggcgggcagcccccgggaa
acctcaagtttttgagctccggggggagtatggttgcaaagctgaaacttaaaggaattg
acggaagggcaccaccaggagtgragcctgcggcttaatttgactcaacacggggaaact
taccaggcccggacgccggaaggattgacagattaaaagctctttctcgattcggtgggt
ggtggtgcatggccgttcttagttggtggagcgatttgtctggttgattccgataacgaa
cgagattctatcctattaaatagaagatccatagtctcccgcctcgcggttcctcgatcg
tccaaccgactgctgtcgggggtgccttggtgcgagcgtggtgagtcttcttagaggaat
cggcggttcccagccgtaagagagagagcgataacaggtctgtgatgcccttagatgttc
tgggccgcacgcgcgctacaatgcagggatcaacacgcttcccctccgagaggagcgggt
aaccgttgaaatcccttctcgattgggatcggggattgcaattctttcccgtgaacgagg
aattcctagtaagcgcgagtcatcagctcgcgttgattacgtccctgccctttgtacaca
ccgcccgtcgctactaccgattgaatgatccagtgaggttattggactggccttccagtt
cgggactgtcgaggtcgacggaaagatatccaaacttggtcatttagaggaagtaaaagt
cg
>Entophilus_mirabiledictu_KF765763_1
ctgtgggggaaaggcgcttttattagaccacgattcggactccggtccgtctcaaactct
cgtggtgattctgaataactgagccgagcgcttaggtcttgcaccggcgccgtatccttc
gagtgtctgccttatcactcgattgtaagttatacgcttacaatggctgtaacgggtaac
ggggaatcagggttcgattccggagagggagcctgagaaacggctaccacatctaaggaa
ggcagcaggcacgcaaattacccactcccggtacggggaggtagtgacgaaaaataacga
tgcgggactcttccgaggcctcgcaatcggaatgagtccactttaaatccttgaacgagg
atcgattggagggcaagtctggtgccagcagccgcggtaattccagctccaatagcgtat
attaaagttgctgcggttaaaaagctcgtagttggatttcactattcggaccggcccatc
caagggatctcgcagatcttgcgagaggcgctactccggctcggtaccggccggttccgg
gttgaa-aaaagccgtcggctcacgcgaggtgctctttaccgagtgtctagcgcgcggcc
gacacgttcactttgaaaaaattagagtgctcagagcgggccgttatttaaagcccgaat
ggtggtgcatggaatgaaggaacaggacctcggttctgcccttgatcggtttttcggaac
ccgaggtaatgattaacgggaactgacgggggcattggtattgcgacgctagaggtgaaa
ttcttggaccgtcgcaagactaactactgcgaaagcatttgccaagaatgttttcattaa
tcaagaacgaaagttagatgatcgaaggcgatcagataccgccctagttctaaccgtaaa
ctatgctaactggcgatccgccggagtcattcccacgactcggcgggcagccctccggga
aaccaaagtctttgagttccggggggagtatggttgcaaagctgaaacttaaaggaattg
acggaagggcaccaccaggagtggagcctgcggcttaatttgactcaacacgggaaacct
caccaggcccggacaccggaaggattgacagattaagagctctttctcgattcggtgggt
ggtggtgcatggccgttcttagttggtggagcgatttgtctggttgattccgataacgaa
cgagactctaccctactaaatagtcgtcggatagactcccgagaggtcccggcaacttag
tttgcgggtgcgttagtttccggcctaacaaaggggcgtcgcacatcttcttagaggtat
cggcggtctccagccgcacgagaaagagcaataacaggtctgtgatgcccttagatgttc
tgggccgcacgcgcgctacaatgaagggatcagcgtgctcctcctccgaaaagagcaggt
aacccctgaaaccccttcccgattgggattggggcttgcaaatgtttcccatgaacgagg
aattcctagtaagcgcgagtcattagctcgcgctgattacgtccctgccctttgtacaca
ccgcccgtcgctactaccgattgaatgattcagtgagggcatcggactggcctctcggta
taggcgcctttgagttgacggaaagatgtccgaacttggtcatttagaggaagtaaaagt
cg
>Portunion_conformis_KF765764_1
ctgtggggggaaggcgcttttattagcctcccgatcggacttcggtccgtcaaactttta
tttggtgactctgaataacttagccgagcgcttaggtcatgtaccggcgccgtatccttc
gagcgtctgccttatcactcgattgtaagttatacgcttacaatggctgtaacgggtaac
ggggaatcagggttcgattccggagagggagcctgagaaacggctaccacatctaaggaa
ggcagcaggcgcgcaaattacccaatcccggcacggggaggtagtgacgaaaaataacga
tgcgagactcttccgaggcctcgcaatcggaatgagtttactataaatccttgaacgagg
atcaattggagggcaagtctggtgccagcagccgcggtaattccagctccaatagcgtat
attaaagttgctgcggttaaaaagctcgtagttggatttcactatccggaccgaagggcc
cgcctcgtccctttcgcggcgagacggacggcgattgtggtcga--ctcctcggctccgg
gtcgattcaaggccgtcggctcacgcgaggtgctcttcgccgagtgactcgcgcgtcgcc
gacacgttcactttgagaaaattaatgtgctcaaagcgggctaact-cgaatgctcgaat
ggtggtgcatggaatgaaggaacaggacctcggttctgcccttatcggttttcacggaac
ccgaggtaatgattaacgggaactgacgggggcattggtattgcgacgctagaggtgaaa
ttcttggaccgtcgcaagacctcctactgcgaaagcatttgccaagaatgttttcattaa
tcaagaacgaaagttagatgatcgaaggcgatcagataccgccctagttctaaccgtaaa
ctatgctaactggcgatccgtccgcgtcattcccacgaccgggcgggcagcccccgggaa
acc-aaagtttttgagttccggggggagtatggttgcaaagctgaaacttaaaggaattg
acggaagggcaccaccaggagtggagcctgcggcttaatttgactcaacacgggaaacct
caccaggcccggacaccggaaggattgacagattaagagctctttctcgattcggtgggt
ggtggtgcatggccgttcttagttggtggagcgatttgtctggttgattccgataacgaa
cgagattctgccctactaaatagtcctcggatggtctctcgcgtggcttagccggcgcgc
ttcggtggcccctctgctgtcgactcggcgcgagggcgtcggcattcttcttagaggcat
tggcggtgcccagccgtaagagaaagagcgataacaggtctgtgatgcccttagatgttc
tgggccgcacgcgcgctacaatgaagggctcagcgtgctccccctccgaaaggagtgggt
aacccttgaaaccccttcccgattgggattggggcttgcaattgtttcccatgaaagagg
aattcctagtaagcgcaagtcctcagcttgcgttgattacgtccctgccctttgtacaca
ccgcccgtcgctactaccgattgaatgatccagtgagggcatcggactggcccctgggta
aagttacctttgggtcgacggaaagatgtccgaacttggtcatttagaggaagtaaaagt
cg
>Phyllodurus_abdominalis_KF765765_1
ctgcggttcgagaaagttctttttcgtttccgctaaggtttacaaggcattgaaagaaaa
cttgatgactccggataaccttgccgagcgctaaggtcttgtaccggcgccgtatccatc
gagcatctgccttatcactattttgtgagccattggcttacaaaggctgtgacgggtaac
ggggaatcagagttcgattccggagagggagcccgagaaacggctaccacatctaaggaa
ggcagcaggcgcgcaaattacccactcctagaccagggaggtagtgacaaaaaataacga
tgcgggatctgtacgagatctcgcgatcgaaatgagcctagagtaaaactttgggcgacg
atcaattggagggcaagtctggtgccagcagccgcggtaattccagctccaatagcgtat
attaaatttgttgcggttaaaaagctcgtggttggagttcacaattcgggtcgggcggcc
tcgatggtgttggatgaatccgacttcgtgttattttcccgttggtctacctcgcagttg
aacagtttaaaggcgttgtctcttaattgatactgtactccctgttactgtggcggtgtc
agtgctctcacattgagaaaattattgtgctcaaagcgggtacttacgccgagcccgaat
ggtgatacattgaatgaaggaataagacctcgattccttcgttttcgttttcttcggaat
tcgaggtaatgattaaaaggaactgacgggggctcaggtactgcagcgcgagaggtgaaa
ttctaagaccgttgcaagaccgcctactgcgaaagcatttgccaaggatgttttcattaa
tcatgagcgaaagttagatgttcgaaggcgattagataccgccctagttctaaccataaa
cgatgctgactagctatccgtctgtgtctgaattcgggccggactggaggcccccgggaa
acctcaagtttttgagctccggggggagtatggttgcaaaactgaaacttaaaggaattg
acggaagggcaccacaaggagtggagcttgcggcttaatttgactcaacacgggaaaact
taccaggcccagacgccggaaggattgacagattaaaagctctttctcgattcggtggga
ggtggtgcatggccgttcctagttggtggagcgatttgtcaggttgattccggtaacgaa
cgagattcttacctattaattagaaagacgacaatctaaggtgtgtcgttgctccgattg
ttggagcgaacgttggaggagagcccggtacgtgagcgtctagaatcttcttagaggaat
cggcggtacccagccgtaagagaaagagcgataacaggtctgtgatgcccttagatgctc
tgggctgcacgcgcgctacaatgaagggttcagcgcgcttcccttccgagaggaacgggt
aaccgctgaaaccccttcttaattggaattggggattgaaattgtttcccatgaacgagg
aattcctagtaagcgcgagtcaaaatctcgcgctgattacgtccctgccctttgtacaca
ccgcccgtcgctactaccaatggaatggttaagtgagaatattggactggccctcgagtg
gtcactctcgacggttgacggaaagatattcgaacttggtcatttagaggaagtaaaagt
cg
>Allokepon_sinensis_KF765766_1
ctgtgggtcgaaggcgcagttattagaatcttgaagtttaacccattcgctaaatcttat
cttggtgactctgaataacccagccgagcgcaaaggtttcgagcccgcgccgtatccata
gagcgtctgccttatcacaagattgtaagtcaaaagcttacaatggctgttacgggtaac
ggggaatcagggttcgattccggagagggagcctgagaaacggctaccacatctaaggaa
ggcagcaggcgcgcaaattacccactcccggcacggggaggtagtgacgaaaaataacga
tgcgggactcttccgaggcctcgcgatcgtaatgagactaacttaaatccttagtcaagg
atcaattggagggcaagcctggtgccagcagccgcggtaattccagctccaatagcgtat
attaaaattgctgcagttaaaaagctcgtagttgaatttcgcttttcggattcggtgaag
gtgttcgagttaaggttgccgtagaggtctgcctttcgactcctaaactccgtataccga
aaatgcaattgaccgtcggctctcgcgkggtgctcttaaccgagtgacccgcgcgtcgcc
gacaatttcactttgagaaaattaaagtgctcaaagcgggtaactatatgatgcccgaat
ggtgatgcatggaatgaaggaataggacctcggttctgtccttgaatataccaccggtaa
ttgaggtaatgattaacggatacagccgggggcttaggtattgcgacgcgagaggtgaaa
ttcttggaccgtcgcaagaccacctactgcgaaagcatttgccaagaatgttttcattaa
tcaggaacgaaagttagaggttcgaaggcgatcagataccgccctagttctaaccgtaaa
cgatgctaaccagcaatccgcccgagtcaactgaacgaccgggcgggtcgccccagggaa
acctcaagtttttgagctctggggggagtatggttgcaaagctgaaacttaaaggaattg
acggaagggcaccaccaggagtggagcctgcggcttaatttgactcaacacgggaaaact
taccaggtccagacgcctgaaggattgacagattaaaagctctttcttgattcggtgggt
ggtggtgcatggccgttcttagttggtggagcgatttgtctggttgattccgataacgaa
cgagattctatcctattaaatagcaggccgattgtctctcgcacctctttgccttcctca
ttaaaccgtttgttcgtgccgggatcgttgcgcgagcgtcaagcatcttcttagaggaat
tggcggtctgcagccgtaagagaaagagcgataacaggtctgtgatgcccttcgatgttc
tgggctgcacgcgcgctacaatgctgggatcagcgcgctccccctccgagaggagcgggt
aaccgtggaattcccaactcgtttgggactggggattgaaattcttccccacgaacgagg
aattcctagtaagcgcggttcattaacccgcgttgattaagtccctgccctttgtacaca
ccgcccgtcgctactaccgattgaatgattcagtgaggatattggactgtccctcgagtt
tagactcttgacggctgacggaaagatatccgaacttggtcatttagaggaagtaaaagt
cg
>Probopyrus_buitendijki_KF765767_1
ctgtgggccgaaggcgcagttattagaatctgaaaaatccctctgtccgtcgagttttat
ctcggtgactccgaataacacagccgagcgctaaggtcttgtaccggcgccttatccgtc
gagtgtctgccttatcattcgattgtaagtccaatgcttacaatggctgttacgggtaac
ggggaatcagggttcgattccggagagggagcctgagaaacggctaccacatctaaggaa
ggcagcaggcgcgcaaattacccaatcccggttcggggaggtagtgacgaaaaataacga
tgcgagactcttccgaggcctcgcaatcggaatgagaccgatgtaataactcggtcgagg
atcaattggagggcaagtctggtgccagcagccgcggtaattccagctccaatagcgtat
attaaagttgctgcggttaaaaagctcgtagttggaattcgcttttcgaaccgggcgggc
cgagattcgctgacggcgtttaccattacgtcgtcacgctttctaacttaccggtttcga
aatgccacaacggcgtcggctctcgctcgttgctcttaactgagtgatcggtgcgttgcc
ggcacgttcactttgacaaaatcaatgtgctcaaagcgggcacgtctataatgcccgaat
ggtgacgcatggaatgaaggaataggacctcggttctaccttatttctgtttctgggaac
ccgaggtaatgattaaaaggaactgacgggggcttaggtattgcgacgctagaggtgaaa
ttcttggaccgtcgcaagaccaccaactgcgaaagcatttgccaagaatgttttcattaa
tcaagaacgaaagtcagaggttcgaaggcgatcagataccgccctagttctgaccgtaaa
cgatgctaaccagcaatccgtcagcgtcatcaatacgacctggcggggcgcccccgggaa
acctcaagtttttgagctccggggggagtatggttgcaaagctgaaacttaaaggaattg
acggaagggcaccaccaggagtggagcctgcggcttaatttgactcaacacgggaaaact
taccaggcccagacgccggaaggattgacagattaaaagctctttctcgattcggtgggt
ggtggtgcatggccgttcttagttggtggagcgatttgtctggttgattccgataacgaa
cgagactctatcctactaaatagaaggtcgatagcctctcgcgtcacggcttcttactcg
ttcgttcgttggtcgtcgtcgggcgcggcgcgggagcgtcgacaatcttcttagaggaat
tggcggtttccagccgtaagagagagagcgataacaggtctgtgatgcccttagatgttc
tgggccgcacgcgcgctacaatgcagggatcagcgcgcttcccctccgagaggagcgggc
aaccggtgaaaccccttctcgattgggatcggggattggaattattccccgtgaacgagg
aattcctagtaagcgcgagtcattaactcgcgctaattacgtccctgccctttgtacaca
ccgcccgtcgctactaccgattgaatgattcagtgagggtattggactggcccttgagtc
gaagacttttgaggttgacggaaagatatccgaacttggtcatttagaggaagtaaaagt
cg
>Athelges_takanoshimensis_KF765769_1
ctgtgggccgaaggcgcagttattagtatcccgagcggactccggttcgcgaaagtttgt
cttgatgactctgaataacccagccgagcgctcaggtcacgtaccggcgccgtatccatc
gagcgtctgccttatcactcgattgtaagttatacgcttacaatggctgtaacgggtaac
ggggaatcagggttcgattccggagagggagcctgagaaacggctaccacatctaaggaa
ggcagcaggcgcgcaaattacccaatcccggtacggggaggtagtgacgaaaaataacga
tgcgggactcttccgaggcctcgcaatcggaatgagtctattttaaatccttagacaagg
atcaattggagggcaagtctggtgctagcagccgcggtaattmcagctccaatagcgtat
attaaagttgctgcggttaaaaagctcgtagttggatttcgcttttcggtccggatctcc
ttcttcccgttagacgcggttagcccgatggcgcttcggctctgatcattccggttccgg
attgttatgaacccgtcgactctcgaggggtgctcttgaatgagtgcttcgcgcgttgtc
gacacgttcactttgagaaaattaaggtgcttaaagcgggtacacataatacgcccgaat
ggtggtgcatggaatgaaggaataggacctcggttctagcctttttgttttctatggaat
ccgaggtaatgattaacgggaactgacgggggccttggtactgcgacgctagaggtgaaa
ttcttggaccgtcgcaagacctcctactgcgaaagcatttgccaagaatgttttcattaa
tcaagaacgaaagttagaggttcgaaggcgatcagataccgccctagttctgactgtaaa
cgatgctaactggcgatccgcccgcgtcattcttacgaccgggcgggcagcccccgggaa
acctcaagtttttgagctccggggggagtatggttgcaaagctgaaacttaaaggaattg
acggaagggcaccaccaggagtggagcctgcggcttaatttgactcaacacggggaaact
taccaggcccggacgccggaaggattgacagattaaaagctctttctcgattcggtgggt
ggtggtgcatggccgttcttagttggtggagcgatttgtctggtcgattccgataacgaa
cgagattctatcctattaaatagaagatccatagtctcccgcctcgcggttcctcgatcg
tccaaccgactgctgtcgggggtgccttggtgcgagcgtggtgagtcttcttagaggaat
cggcggttcccagccgtaagagagagagcgataacaggtctgtgatgcccttagatgttc
tgggccgcacgcgcgctacaatgcagggatcaacgcgcttcccctccgagaggagcgggt
aaccgttgaaatcccttctcgattgggatcggggattgcaattctttcccgtgaacgagg
aattcctagtaagcgcgagtcatcagctcgcgttgattacgtccctgccctttgtacaca
ccgcccgtcgctactaccgattgaatgatccagtgaggttattggactggccttccagtt
cgggactgtcgaggtcgacggaaagatatccaaacttggtcatttagaggaagtaaaagt
cg
>Argeia_pugettensis_KF765770_1
ctgtgggcggaagacgcagttattagaatccgatcgtggcttcggtccggcggccctatt
cttggtgactctgagtaaccacgccgagcgctaaggtcatgtaccggcgccgtatccatc
gagcgtctgccctatcacttgattgtaagttatacgcttacaaaggctgtaacgggtaac
ggggaatcagggttcgattccggagagggagcctgagaaacggctaccacatctaaggaa
ggcagcaggcgcgcaaattacccaatcccggcacggggaggtagtgacgaaaaataacga
tgcgagactcatccgaggcctcgcaatcggaatgagtttatattaaatccttagacgagg
atctattggagggcaagtctggtgccagcagccgcggtaattccagctccaatagcgtat
attaaagttgctgcggttaaaaagctcgtagttggagttagcttcccgagccgttcggcc
cgaacgagactgtaggagtccgttcggatgctatatcggtttcgtcttaactgtttcgac
agtataaaaaactagtcggcactcgcggtttgctcttaattgagtgagtcgtgtgtcgtc
gacacgttcactttgagaaaatttatgtgctcaaagcgggtacaaattaaaagcccgaaa
gatgacgcatggaatgaaggaataggacctcggttctgtccttggtcttttctatggaat
ccgaggtaatgattaaaggaaacagacgggggcttaggtactgcgacgcgagaggtgaaa
ttctaggaccgtcgcaagaccacctactgcgaaagcatttgccaagaatgttttcattaa
tcaagaacgaaagtcagaggttcgaaggcgatcagataccgccctagttctgaccgtaaa
caatgctaactggcgatccgcccgcgtcatccccacgaccgggcgggcagcccccgggaa
acctcaagtttttgagctccggggggagtatggttgcaaagttgaaacttaaaggaattg
acggaagggcaccaccaggagtggagcctgcggcttaatttgactcaacacggggaaact
taccaggcccagacgccggaaggattgacagattaaaagctctttctcgattcggtgggt
ggtggtgcatggccgttcctagttggtggagcgatttgtctggttgattccgataacgaa
cgagactctaacctattaactagtccgacgatgatctccctcgttgaattatctctagcg
cgttctgcgtcgtcgaaggagagtccggcgagtgagcgtccggaatcttcttagaggaat
cggcggtttccagccgtaagagaatgagcgataacaggtctgtgatgcccttagatgttc
tgggccgcacgcgcgctacaatgaagaaagcagcgcgtttcccctccgaaaggagcgggt
aaccggtgaaaccccttctcgattgggattggggactgaaattgtttcccataaacgagg
aattcctagtaagcgcgggtcatcagctggcgttgattacgtccctgccctttgtacaca
ccgcccgtcgctactaccgattggatgatccagtgagggtattggactggccctcgaggg
ccgtccctctatggtcgacggaaagatatccgaacttggtcatttagaggaagtaaaagt
cg
>Ione_cornuta_KF765771_1
ctgtgggtcgaaggcgcagttattagaatccgacgcggactccggtccgacaagaacggt
tttgatgactctgaataaccgagccgagcgctcaggtcttgcaccggcgccgtatccttc
gagcgtctgccttatcactcgattgtaagttattcgcttacgatggctgtaacgggtaac
ggggaatcagggttcgattccggagagggagcctgagaaacggctaccacatctaaggaa
ggcagcaggcgcgcaaattacccaatcccggcacggggaggtagtgacgaaaaataccga
tgcgagactcttccgaggcctcgcaatcggaatgagtttatcctaaatccttgaacgagg
atcgattggagggcaagtctggtgccagcagccgcggtaattccagctccaatagcgtat
attaaagttgctgcggttaaaaagctcgtagttggatttcactacccgggcgggcgcggc
ccccgtactttaaaccaatttcgaaccgcgtcgtttacgcggcgcccgctcccgctccgg
gttgatagacgaccgtcggctcgcggtggctgctcttcgccgagtgactcgcgcgccgcc
gacacgttcactttgagaaaatgaatgtgctcaaagcgggctcaaacttaacgcccgaat
ggtgatgcatggaatgaaggaagaggacctcggttccactccccggtttttccgcggaat
ccgaggtaatgattaacgggaactgacgggggcattggtattgcgacgctagaggtgaaa
ttcttggaccgtcgcaagacctcctactgcgaaagcatttgccaagaatgttttcattaa
tcaagaacgaaagttagaggatcgaaggcgatcagataccgccctagttctaaccgtaaa
ctatgctgactagcgatccgtccgcgtcatacctcagaccggacgggcagctccccggga
aaccaaagtctttgagttccggggggagtatggttgcaaagctgaaacttaaaggaattg
acggaagggcaccaccaggagtggagcctgcggcttaatttgactcaacacgggaaacct
caccgggcccggacaccggaaggattgacagattaaaagctctttctcgattcggtgggt
ggtggtgcatggccgttcctagttggtggagcgatttgtctggttgattccgataacgaa
cgagattctgccctactaaatagtcggaggatgatcctccgcggctttcgggctcttttc
ttcggagggtggggggtggctcgcctagtcgcggggcgtcctgattcttcttagaggtat
cggcggcctcaagccgtaagagagggagcgataacaggtctgtgatgcccttagatgttc
cgggccgcacgcgcgctacaatggagggtccagcgcgctccccctccgagaggagcgggt
aaccgctgaaatcccttcccgattgggattggggcttgcgagtgtttcccatgaacgagg
aattcctagtaagcgcgagtcattagctcgcgctgattacgtccctgccctttgtacaca
ccgcccgtcgctactaccgatcgaatgatccagcgagggcatcggactggcccctgggct
ccgcgctctaagggtcgacggaaagatgtccgaacttggtcatttagaggaagtaaaagt
cg
>Cryptoniscoidea_sp__JMS_2013_KF765772_1
ctgtggggggaaggcgcttttattagatcacgtctcggatctcggtccgattcaaaaact
cgtgatgattctgaataactcagccgagcgcttaggtctcgtaccggcgccgtatccttc
gagtgtctgccttatcactcgattgtaagttatacgcttacaatggctgtaacgggtaac
ggggaatcagggttcgattccggagagggagcctgagaaacggctaccacatctaaggaa
ggcagcaggcacgcaaattacccacttccagcacggagaggtagtgacgaaaaataacga
tgcgggactcatccgaggcctcgcaatcggaatgagtttagtttaaatccttggacgagg
atcaattggagggcaagtctggtgccagcagccgcggtaattccagctccaatagcgtat
attaaagttgctgcggttaaaaagctcgtagttggacttctctattcgaactggcccatc
ctaggcgcgttggcgactgcggggaccaggtcgtcgtggccttcaaccgtccggtttcga
aatgaattaaaatcgtcggctctcgtgaggtgctcttcattgagtgtctcgcgcgtggcc
ggcacgttcactttgaaaaaattagagtgctcaaagcgggctaaaattttaagctcgaat
ggtagtgcatggaatgaaggaataggacctcggttctatattctgtcggttcttcggaat
ccgaggtaatgattaacgggaacggacgggggcattggtattgcgacgctagaggtgaaa
ttcttagaacgtcgcaagactaactactgcgaaagcatttgtcaagaatgttttcattaa
tcaagaacgaaagtt-gatgatcgaaggcgatcagataccgccctagttctaaccgtaaa
cgatgcaaactagcgatccgccggagtcattcccacgactcggcgggcagctctccggaa
a-cgaaagtctacgtgttccggggggagtatggttgcaaagctgaaacttaaaggaattg
acggaagggcaccaccaggagtggagcctgcggcttaatttgactcaacacgggaaacct
caccaggcccggacaccggaaggattgacagattaagagctctttctcgattcggtgggt
ggtggtgcatggccgttcttagttggtggagcgatttgtctggttgattccgataacgaa
cgagactctgccctattaaatagtcgtccgatagactcctgaggggttcctcgtcgacgc
tcggcttgcgtttgcgttccaggtcccgacgatgggcgtcgcatgtcttcttagaggtat
cagcggtggccagccgcacgagatagagcaataacaggtctgtgatgcccttagatgttc
tgggccgcacgcgcgctacaatgtagggatcagcgtgttccccctccgaaaggagcgggt
aacccctgaaacccctacccgattgggattggggcttgcaaatgtttcccatgaacgagg
aattcctagtaagcgtgagtcattagctcgcgctgattacgtccctgccctttgtacaca
ccgcccgtcgctactaccgattgaatgattcagtgagggcatcggactgtcccctcggta
tcggcacctttgggctgatagaaagatgtccgaacttggtcatttagaggaagtaaaagt
cg
>Athelges_takanoshimensis_KF765773_1
ctgtgggccgaaggcgcagttattagtatcccgagcggactccggttcgcgaaagtttgt
cttgatgactctgaataacccagccgagcgctcaggtcacgtaccggcgccgtatccatc
gagcgtctgccttatcactcgattgtaagttatacgcttacaatggctgtaacgggtaac
ggggaatcagggttcgattccggagagggagcctgagaaacggctaccacatctaaggaa
ggcagcaggcgcgcaaattacccaatcccggtacggggaggtagtgacgaaaaataacga
tgcgggactcttccgaggcctcgcaatcggaatgagtctattttaaatccttagacaagg
atcaattggagggcaagtctggtgccagcagccgcggtaattccagctccaatagcgtat
attaaagttgctgcggttaaaaagctcgtagttggatttcgcttttcggtccggatctcc
ttcttcccgttagacgcggttagcccgatggcgcttcggctctgatcattccggttccgg
attgttatgaacccgtcgactctcgaggggtgctcttgaatgagtgcttcgcgcgttgtc
gacacgttcactttgagaaaattaaggtgcttaaagcgggtacatataatacgcccgaat
ggtggtgcatggaatgaaggaataggacctcggttctagcctttttgttttctatggaat
ccgaggtaatgattaacgggaactgacgggggccttggtactgcgacgctagaggtgaaa
ttcttggaccgtcgcaagacctcctactgcgaaagcatttgccaagaatgttttcattaa
tcaagaacgaaagttaggggttcgaaggcgatcagataccgccctagctctgactgtaaa
cgatgctaactggcgatccgcccgcgtcattcttacgaccgggcgggcagcccccgggaa
acctcaagtttttgagctccggggggagtatggttgcaaagctgaaacttaaaggaattg
acggaagggcaccaccaggagtggagcctgcggcttaatttgactcaacacggggaaact
taccaggcccggacgccggaaggattgacagattaaaarctctttctcgattcggtgggt
ggtggtgcatggccgttcttagttggtggagcgatttgtctggttgattccgataacgaa
cgagattctatcctattaaatagaagatccatagtctcccgcctcgcggttcctcgatcg
tccaaccgactgctgtcgggggtgccttggtgcgagcgtggtgagtcttcttagaggaat
cggcggttcccagccgtaagagagagagcgataacaggtctgtgatgcccttagatgttc
tgggccgcacgcgcgctacaatgcagggatcaacgcgcttcccctccgaggggagcgggt
aaccgttgaaatcccttctcgattgggatcggggattgcaattctttcccgtgaacgagg
aattcctagtaagcgcgagtcatcagctcgcgttgattacgtccctgccctttgtacaca
ccgcccgtcgctactaccgattgaatgatccagtgaggttattggactggccttccagtt
cgggactgtcgaggtcgacggaaagatatccaaacttggtcatttagaggaagtaaaagt
cg
>Pseudione_longicauda_KF765774_1
ctgtgggccgaaggcgcagttattagaatcccgatcggactcaggtccgtttgagtttta
cttggtgactccggataacccagccgagcgctcaggtcctgaaccggcgccgtatccatc
gagcgtctgccttatcactcgattgtaagttatacgcttacaatggctgtaacaggtaac
ggggaatcagagttcgattccggagagggagcctgagaaacggctaccacatctaaggaa
ggcagcaggcgcgcaaattacccaatcccggctcggggaggtagtgacgaaaaataacga
tgcgggactcatccgaggcctcgcaatcggaatgagcctaatctaaatccttaggcaagg
atcgattggagggcaagtctggtgccagcagccgcggtaattccagctccaatagcgtat
actaaagttgctgcggttaaaaagctcgtagttgaacttcactataccgggcggtcgtcc
ccgagaccactggacaaaccccctctggcaatgtttccgactggattgaaccggctcccg
ggtagtccagaaccgtcggctctcgcggggtgctcttcaacgagtgcctggcgcgttgtc
gacacgttcactttgagaaaattaaagtgctcaacgcgggtactttgttaatgcccgaat
ggtgacgcatggaatgaaggaaaaggacctcggttctagccttttgtttttaaacggaac
ccgaggtaatgattaacgggaacagacgggggctctggtattgcagcgcgagaggtgaaa
ttcttagaccgttgcaagaccccctactgcgaaagcatttgccaagaatgttttcattaa
tcaagaacgaaagttagaggatcgaaggcgatcagataccgccctagttctaactgtaaa
cgatgctaactggctatccgtccgtgtcacaaaaacgaccggacggggatcccccgggaa
acctcaagtgtttgagctccggggggagtatggttgcaaagctgaaacttaaaggaattg
acggaagggcaccaccaggagtggagcctgcggcttaatttgactcaacacgggaaaact
taccaggcccagacgccggaaggattgacagattaaaagctctttctcgattcggtgggt
ggtggtgcatggccgttcttagttggtggagcgatttgtctggttgattccgataacgaa
cgagactctaacctactaaataagaaggcgatagactcacgcgtgacgagcttacttttt
tccgggcgtatgcccgggaagctcccttcgtgcgagcgtctcgaatcttcttagaggaat
tggcggattccaaccgtaagagaaagagcaataacaggtctgtgatgcccttagatgttc
tgggccgcacgcgcgctacaatgaagggatcagcgcgtctcctctccgaaaggagcgggc
aaccgctgaacccccttctcgctaggaattggggattgaaattctttcccatgaacgagg
aattcctagtaagcgcgggtcatcaacttgcgttgattacgtccctgccctttgtacaca
ccgcccgtcgctactaccgattgaatgattcagtgagggtattggactggccctcgagtc
tcggactcttgagggagacggaaagatatccgaacttggtcatttagaggaagtaaaagt
cg

## Sheet: cox1
>Argeia_pugettensis_new
------atgcaacgttggtttttttctactaatcataaagacattggcattttatatttc
ctatttggtgcttgggcgggaggagttggtacctctataagggttcttattcgtactgaa
ttagccagttgtggaactgttatcggaagagatcaaatttataatgtcattgtgactgct
catgctttcactataattttttttatagttatacctattataattggaggatttggtaat
tgacttgtccccttaagattaggagcccctgatatggcgttcccgcgaataaataaccta
aggttctggttcttacctcctgccttcttacttttactccttagaggtgctgtggaaaga
ggtgtaggcacaggatggacagtctatcctcctttagcactaaggatggcgcatagtggg
ccagctgtggatatgggtattttctcccttcatctagcgggagcctcttccattctaggg
gctattaattttataactaccattattaacacccgaagcaggggtgtgaggttcgggcgt
ttatctctatttacttgatctgtgtttattacagcaatccttctgctcctttctctccct
gtactagcaggcgccattactatactgctgacagaccgtaacttaaatactaatttcttt
gaccccagcgggggaggagacccaattttataccagcatttgttttgattttttgggcac
cctgaggtctatattttaatcctccctgggtttgggatcatctcccatgtgctaaggcaa
gagtcgggtaaaaaaagcccatttggttacctaggtatagtttacgctataagaactatc
ggtattttagggtttatcgtgtgggctcatcatatgtttactgtgggaatggacgtggac
actcgggcttacttcacttctgctactataattattgctgtcccaaccggcgtgaaggta
tttaggtggttaagaaccgtctacggttcttctgtaaggtttagtccttccatgctatga
gctttagggtttgtatttttatttactatagggggtttaacaggggtggtattatccaac
tcctctattgacattattcttcatgatacttattacgtagtggcccactttcattatgtt
ttatccataggagcagttttcgctatttttgctgggtttgtattctggttccccttgatt
actgggtttacccttaaccaggccagattaaaagctcaattcttcgttatgtttattggg
gttaatgttacattcttccctcaacattttttaggactagcaggcataccacgtcgatac
tcagactatgctgatacttatttaacctggaatatagtatcttcactaggctcagttcta
tctttactaggagttatccagttcgtttatattttatggggagggttt------------
------------------------------------------------------------
------------------------------------------------------------
------------------------------tac---------------------------
------------------------------tag
>Argeia_pugettensis_MG316780_Canada
-----------------------------------------------aattttatatttc
ctatttggtgcttgagctgggggagttggcacttctatgaggattcttattcgcactgaa
ttagccagttgtggcactgttattggaagagatcaaatttataatgtcatcgtaactgct
catgcttttaccataatttttttcatagttatgcctattataattggaggttttggtaat
tgacttgttcctttgagattgggggctcctgatatggcattcccacggataaataatcta
aggttttgatttctccctcctgctttcttacttttgcttcttagaggcgctgtggaaagg
ggtgtagggacaggatgaacagtctacccccccttagcattaagaatggcgcatagtggc
ccagctgtggatatgggtattttctcccttcatttagcgggggcctcctccattctagga
gctattaattttataactaccattattaacactcgaagtgggggtatgaggtttgggcgt
ttatctttatttacctggtctgtgtttattacagcaatccttctgcttctttctctacct
gtgctagcaggtgccattactatactgctgacagatcgcaacctaaatactaacttcttt
gaccccagagggggaggagatccaattttataccagcacttattt---------------
------------------------------------------------------------
------------------------------------------------------------
------------------------------------------------------------
------------------------------------------------------------
------------------------------------------------------------
------------------------------------------------------------
------------------------------------------------------------
------------------------------------------------------------
------------------------------------------------------------
------------------------------------------------------------
------------------------------------------------------------
------------------------------------------------------------
------------------------------------------------------------
------------------------------------------------------------
------------------------------------------------------------
---------------------------------
>Argeia_Can_CAISN182
------------------------------------------------attttatatttc
ctatttggtgcttgagctgggggagttggcacctctataaggattcttattcgcactgaa
ttagccagttgtggcactgttattggaagagatcaaatttataatgtcatcgtaactgct
catgcttttaccataattttttttatagttatgcctattataattggaggttttggtaat
tgacttgttcctttgagattgggggctcctgatatggcattcccgcggataaacaatcta
aggttttgatttctccctcctgctttcttacttttgcttcttagaggcgccgtggaaagg
ggtgtagggacaggatgaacagtctacccccctttagcactaagaatggcgcatagtggc
ccagctgtggatatgggtattttctcccttcatttagcgggggcctcttccattctaggg
gctattaattttataactaccattattaacactcgaagcgggggtgtgaggttcgggcgt
ttatctttatttacctgatctgtatttattacagcaatccttctgcttctttccctccct
gtgctagcaggtgccattactatactgctgacagatcgcaacctaaatactaacttcttt
gaccccagagggggaggagacccaatcttataccagcacttattt---------------
------------------------------------------------------------
------------------------------------------------------------
------------------------------------------------------------
------------------------------------------------------------
------------------------------------------------------------
------------------------------------------------------------
------------------------------------------------------------
------------------------------------------------------------
------------------------------------------------------------
------------------------------------------------------------
------------------------------------------------------------
------------------------------------------------------------
------------------------------------------------------------
------------------------------------------------------------
------------------------------------------------------------
---------------------------------
>Argeia_pugettensis_Can_CAISN261
------------------------------------------------attttatatttc
ctatttggtgcttgagcggggggagttggcacttctatgaggattcttattcgcactgaa
ttagccagttgtggtactgttattggaagagatcaaatttataatgtcatcgtaactgct
catgcttttaccataatttttttcatagtcatgcctattataattggaggttttggtaat
tggcttgttcctttgagattgggggctcctgatatggcgttcccacggataaataatcta
aggttttgatttctccctcctgctttcttacttttgcttcttagaggcgctgtggaaagg
ggtgtagggacaggatgaacagtctacccccccttagcattaagaatggcgcatagtggc
ccagctgtggatatgggtattttctcccttcatttagcgggggcctcttccattctagga
gctattaattttataactaccattattaacactcgaagtggcggtatgaggtttgggcgt
ttatctttatttacctggtctgtgtttattacagcaatccttctgcttctttctctacct
gtgctagcaggtgccattaccatactgctgacagatcgcaacctaaatactaacttcttt
gaccccagagggggaggagatccaattttataccagcacttattt---------------
------------------------------------------------------------
------------------------------------------------------------
------------------------------------------------------------
------------------------------------------------------------
------------------------------------------------------------
------------------------------------------------------------
------------------------------------------------------------
------------------------------------------------------------
------------------------------------------------------------
------------------------------------------------------------
------------------------------------------------------------
------------------------------------------------------------
------------------------------------------------------------
------------------------------------------------------------
------------------------------------------------------------
---------------------------------
>Argeia_pugettensis_Can_DSCRA179
---------------------------------------------------ttatatttc
ctatttggtgcttgagctgggggagttggcacttctatgaggattcttattcgcactgaa
ttagccagttgtggcactgttattggaagagatcaaatttataatgtcatcgtaactgct
catgcttttaccataatttttttcatagttatgcctattataattggaggttttggtaat
tgacttgttcctttgagattgggggctcctgacatggcattcccacggataaataatcta
aggttttgatttctccctcctgctttcttacttttgcttcttagaggcgctgtggaaagg
ggtgtagggacaggatgaacagtctaccctcccttagcattaagaatggcgcatagtggc
ccagctgtggatatgggtattttctcccttcatttagcgggggcctcctccattctagga
gctattaattttataactaccattattaacactcgaagtgggggtatgaggtttgggcgt
ttatctttatttacctggtctgtgtttattacagcaatccttctgcttctttctctgcct
gtgctagcaggtgccattactatactgctgacagatcgcaacctaaatactaacttcttt
gaccccagagggggaggagatccaattttataccagcactt-------------------
------------------------------------------------------------
------------------------------------------------------------
------------------------------------------------------------
------------------------------------------------------------
------------------------------------------------------------
------------------------------------------------------------
------------------------------------------------------------
------------------------------------------------------------
------------------------------------------------------------
------------------------------------------------------------
------------------------------------------------------------
------------------------------------------------------------
------------------------------------------------------------
------------------------------------------------------------
------------------------------------------------------------
---------------------------------
>Argeia_pugettensis_Can_DSCRA180
---------------------------------------------------ttatatttc
ctatttggtgcttgagctgggggagttggcacttctatgaggattcttattcgcactgaa
ttagccagttgtggcactgttattggaagagatcaaatttataatgtcatcgtaactgct
catgcttttaccataatttttttcatagttatgcctattataattggaggttttggtaat
tgacttgttcctttgagattgggggctcctgacatggcattcccacggataaataatcta
aggttttgatttctccctcctgctttcttacttttgcttcttagaggcgctgtggaaagg
ggtgtagggacaggatgaacagtctaccctcccttagcattaagaatggcgcatagtggc
ccagctgtggatatgggtattttctcccttcatttagcgggggcctcctccattctagga
gctattaattttataactaccattattaacactcgaagtgggggtatgaggtttgggcgt
ttatctttatttacctggtctgtgtttattacagcaatccttctgcttctttctctgcct
gtgctagcaggtgccattactatactgctgacagatcgcaacctaaatactaacttcttt
gaccccagagggggaggagatccaattttataccagcactt-------------------
------------------------------------------------------------
------------------------------------------------------------
------------------------------------------------------------
------------------------------------------------------------
------------------------------------------------------------
------------------------------------------------------------
------------------------------------------------------------
------------------------------------------------------------
------------------------------------------------------------
------------------------------------------------------------
------------------------------------------------------------
------------------------------------------------------------
------------------------------------------------------------
------------------------------------------------------------
------------------------------------------------------------
---------------------------------
>Argeia_pugettensis_Can_DSCRA182
---------------------------------------------------ttatatttc
ctatttggtgcttgagctgggggagttggcacttctatgaggattcttattcgcactgaa
ttagccagttgtggcactgttattggaagagatcaaatttataatgtcatcgtaactgct
catgcttttaccataatttttttcatagttatgcctattataattggaggttttggtaat
tgacttgttcctttgagattgggggctcctgacatggcattcccacggataaataatcta
aggttttgatttctccctcctgctttcttacttttgcttcttagaggcgctgtggaaagg
ggtgtagggacaggatgaacagtctaccctcccttagcattaagaatggcgcatagtggc
ccagctgtggatatgggtattttctcccttcatttagcgggggcctcctccattctagga
gctattaattttataactaccattattaacactcgaagtgggggtatgaggtttgggcgt
ttatctttatttacctggtctgtgtttattacagcaatccttctgcttctttctctgcct
gtgctagcaggtgccattactatactgctgacagatcgcaacctaaatactaacttcttt
gaccccagagggggaggagatccaattttataccagcactt-------------------
------------------------------------------------------------
------------------------------------------------------------
------------------------------------------------------------
------------------------------------------------------------
------------------------------------------------------------
------------------------------------------------------------
------------------------------------------------------------
------------------------------------------------------------
------------------------------------------------------------
------------------------------------------------------------
------------------------------------------------------------
------------------------------------------------------------
------------------------------------------------------------
------------------------------------------------------------
------------------------------------------------------------
---------------------------------
>Argeia_pugettensis_MG316780_Canada
-----------------------------------------------aattttatatttc
ctatttggtgcttgagctgggggagttggcacttctatgaggattcttattcgcactgaa
ttagccagttgtggcactgttattggaagagatcaaatttataatgtcatcgtaactgct
catgcttttaccataatttttttcatagttatgcctattataattggaggttttggtaat
tgacttgttcctttgagattgggggctcctgatatggcattcccacggataaataatcta
aggttttgatttctccctcctgctttcttacttttgcttcttagaggcgctgtggaaagg
ggtgtagggacaggatgaacagtctacccccccttagcattaagaatggcgcatagtggc
ccagctgtggatatgggtattttctcccttcatttagcgggggcctcctccattctagga
gctattaattttataactaccattattaacactcgaagtgggggtatgaggtttgggcgt
ttatctttatttacctggtctgtgtttattacagcaatccttctgcttctttctctacct
gtgctagcaggtgccattactatactgctgacagatcgcaacctaaatactaacttcttt
gaccccagagggggaggagatccaattttataccagcacttattt---------------
------------------------------------------------------------
------------------------------------------------------------
------------------------------------------------------------
------------------------------------------------------------
------------------------------------------------------------
------------------------------------------------------------
------------------------------------------------------------
------------------------------------------------------------
------------------------------------------------------------
------------------------------------------------------------
------------------------------------------------------------
------------------------------------------------------------
------------------------------------------------------------
------------------------------------------------------------
------------------------------------------------------------
---------------------------------
>Armadillidium_album_KX289585_1
------atgcaacgttggtttttttctactaatcataaagatattggaacattatatttt
atttttggggtttgagctggagctattggcactgctttaagaataattattcgaacagag
ttaggacaaccagggagattaatcggagatgatcagatttataatgtaattgtaacagca
catgcatttattataattttctttatagttatacctattatgattggagggtttgggaat
tgactaattcctttaatattaggatctccagatatagcatttccacggataaataatata
agattttgattattacctccttctttggttttattattaaggagcggtttaattgaaaga
ggggttggtactgggtgaactgtttaccctcctttagcatctaggattgctcacaggggg
gcatctgtagatttaggaattttttctttacatcttgctggagcttcttctatcttaggg
gctgtaaattttattactactgtaattaatatacgggcagctggaataacgatagatcgt
gtacctttgtttgtttgatctgtatttattacagctgtattacttttattatctttaccc
gttttagcaggggccattactatattactgacagatcgtaatttaaatacttctttcttt
gatcccagaggaggaggagatccagtcctatatcagcacttgttttgattctttggacat
cctgaggtttatattcttattttaccggcttttgggataatttctcatattgtaagccaa
gagtcaaataagaaagaagcttttgggactttaggaataatctatgctatagttgctatc
ggagtattgggttttgttgtatgagctcatcatatatttactgtaggtatggatgtagat
acccgtgcatactttacttcagcaactataattattgcagtacctactgggattaagatt
tttagttgattgagaactcttcatggggctcattttagttttagtccttcacttctatga
gctcttgggtttatttttttatttactttaggagggctaacaggagtagtacttgctaat
tcatctattgatattatccttcacgatacttactatgttgttgctcactttcattatgtt
ttatcaataggagcggtgtttgctatttttgggggtatagtccattgatttcctttattt
acaggaataagaataaacaatttttgacttaaaattcaattctttattatgtttattggt
gttaatttaacttttttcccacagcattttttagggttaggaggaatacctcgtcgttat
tcagattatcctgatatttacaggttttgaaattttatttcttctattggttctttactc
tctgttgtatctgttttaatgtttttatatattatatgagaggctttcttatcaaggcgt
tatcttattcttcctttaagtataagctcttctctggaatgattgcatccttatcctcca
gccgaccataggtatgatgaaattcctataaattct------------------------
------------------------------ttt---------------------------
------------------------------taa
>Armadillidium_nasatum_MF187611_1
------atgcaacgttggttattttcaactaatcataaagatattggtacattatatttt
atattcggagtttgggcaggggctgtaggtaccgctttaagaataattattcggactgaa
ttagggcagcctgggagtctcattggggatgatcaaatctataatgtaattgtcacggct
catgcttttgtaatgattttcttcatagtaatacctattataattggaggttttggaaat
tgattaattcctttgatattaggggctcctgatatagctttccctcgtataaacaatata
agattttggctgcttcccccttctttaactttactccttagcagaggattaattgaaaga
ggagtaggaacgggatgaactgtttaccctcctttggcatcaagaattgcccatagtgga
gcttctgtagatttaggtatcttttctcttcatcttgctggggcttcatcaattttaggg
gcagtaaactttattacgactataattaatatacgggcgtccggaattagtatggatcgt
gtgcctttatttgtttggtctgttttagtaaccgcggttcttcttctcttatctttacct
gttcttgctggagctattactatactattgactgaccgtaatttaaatacatcttttttt
gatccgaggggagggggggatcctattctttatcagcatttattctgattttttggccac
cctgaggtttatattttaattttacctgcttttgggataatttcacatattgtaaggcaa
gaggctaataaaaaagaagcgtttggtactttaggaatgatctatgctatggtagcaatt
ggggtattaggatttgtagtatgagctcatcatatatttactgtaggaatagatgtagac
acccgtgcttattttacttcagctacaataattattgcagttcccacaggaattaaaatt
tttagatggttaagaacacttcatggggctcatcttagatttaggcctgctttattatga
gctttaggatttatttttctgtttaccttaggaggtcttacaggggtagttttagctaac
tcctcaattgatattattctacatgatacgtattatgttgtggctcacttccattatgta
ctatctataggagctgtatttgctatttttggaggagtaatccattggtttcctttgttt
actggggttgggttaaataatttttgattaaagattcaatttttactaatgtttatcgga
gtaaatttaacattttttccacagcattttttagggttagggggtataccgcggcgctac
tctgattaccctgatatctacaggttttgaaatttagtttcttccattgggtctctcctt
tcagttgtttctgttatattatttttatttattctatgggaggcttttagggttgagcgc
tgctctatcctgccgctgagcacaagatcttctgtagagtgattacacccttacccccct
gctgatcatagatatgacgaaatccctataagttct------------------------
------------------------------ttc---------------------------
------------------------------taa
>Armadillidium_vulgare_EF643519_3
------atgcaacgttgactattttcaacaaaccataaagatattgggactttatatttt
gtatttggggtttgagcaggggctgttgggactgcccttagaataattattcgcactgaa
ttaggacagcctggaagtttaattggagatgatcagatttacaatgtaattgtaactgct
catgcttttgtaataattttttttatagtaatacctattataattggtggattcggtaac
tggttaattccattaatactaggagccccagatatagcttttccacggataaataatata
agattttgacttttacccccttctttaactttattacttagaaggggattagttgaaaga
ggagtaggaacagggtggacagtatatcctccgctggcgtcgagaattgctcacagaggt
gcatctgtagatttaggtattttttctctccaccttgctggagcttcttctattttaggg
gctgaaaattttattactactataattaatatacgagcagctggaatcagaatagaccgt
gttcctttatttgtttgatcagtaatagtaacggctgtgcttttgcttttatcattacct
gtactagcaggagctattactatattattaactgatcgaaatttaaatacctcttttttt
gaccctagcggaggtggggatcctatcctttatcaacatttattctggttctttgggcac
cctgaagtttatattttaattttaccagcttttggtatagtgtctcatattgttagccaa
gaggcaaataaaaaagaagcatttggtactttaggaataatttatgcaatggtagctatt
ggggtgttaggttttgtagtatgagcccaccatatatttacagtaggaatagatgtagat
actcgagcttattttacttcagcgacaataattattgctgttcctacgggtattaaaatc
tttaggtgattaagaactttacatggagctcatttgagattcaggcctgcccttatatgg
gctttgggttttatttttttatttacattagggggactaacaggtgtatttttagcaaat
tcatcaattgatattattttacatgatacttactatgttgtggctcattttcattatgtc
ttatctataggagcagtctttgctatttttggtggagtggtccattgatttcctttattt
tcagggcttagtataaataacttttggttaaaaattcaatttatgttaatattcattgga
gtaaatctgactttttttcctcaacacttcttaggattaggtggaatacctcgacggtat
tccgattatcctgatgtatatagattctgaaatttaatctcttcaattggatctcttctt
tcagttatttctgttatattatttctgtttattttatgagaggcctttatctctgagcga
tactctgtatctcctttaaggataagatcttccttagagtggttacacccttatccccca
gctgaccatagttatgatgagattcctataagctca------------------------
------------------------------ttt---------------------------
------------------------------t--
>Armadillidium_vulgare_GU130251_1
------atgcaacgttgactattttcaacaaaccataaagatattgggactttatatttt
gtatttggggtttgagcaggggctgttgggactgcccttagaataattattcgcactgaa
ttaggacagcctggaagtttaattggagatgatcagatttacaatgtaattgtaactgct
catgctttcgtaataattttttttatagtaatacctattataattggtggattcggtaat
tggttaattccattaatactaggagccccagatatagcttttccacggataaataatata
agattttgacttttacccccttctttaactttattgcttagaaggggattgttagaaaga
ggagtaggaacagggtggacagtgtatcctccgctagcgtcgagaattgctcacagaggt
gcatctgtagatttaggtattttttctctccaccttgctggagcttcttctattttaggg
gctgtaaattttattactactataattaatatacgagcagctggaatcagaatagaccgt
gttcctttatttatttgatcagtaatagtaacggctgtgcttttgcttttatcattacct
gtactagcaggagctattactatattattaactgatcgaaatttaaatacctcttttttt
gaccctagaggaggtggggatcctatcctttatcaacatttattttggttctttgggcac
cctgaagtttatattttaattttaccagcttttggtatagtgtctcatattgttagccaa
gaggcaaataaaaaagaagcatttggtactttaggaataatttatgcaatggtagctatt
ggggtgttaggttttgtagtatgagcccaccatatatttacagtaggaatagacgtagat
actcgagcttattttacttcagcaacaataattattgctgttcctacgggtattaaaatc
tttaggtgattaagaactttacatggagctcatttgagattcaggcctgcccttatatgg
gctttgggttttatttttttatttacattagggggattaacaggtgtggttttagcaaat
tcatcaattgatattattttacatgatacttactatgttgtagctcattttcattatgtt
ttatctataggagcagtctttgctatttttggtggagtggtccattgatttcctttattt
tcagggcttagtataaataacttttggttaaaaattcaatttttgttaatattcattgga
gtaaatctgactttttttcctcaacacttcttaggattaggtggaatacctcgtcggtat
tccgactatcctgatgtatatagattttgaaatttaatctcttcaattggatctcttctt
tcagttatttctgttatattatttctgtttattttatgagaggcttttatctctgagcga
tattctgtgtctcctttaaggataagatcttccttagagtggttacacccttatccccca
gctgatcatagttatgatgagattcctataagctca------------------------
------------------------------ttt---------------------------
------------------------------t--
>Armadillidium_vulgare_MF187613_1
------atgcaacgttgactattttcaacaaatcataaagatattgggaccttatatttt
gtatttggggtttgagcaggggctgttgggactgcccttaggataattattcgcactgaa
ttaggacagcctggaagcttaattggagatgatcaaatttacaatgtaattgtaactgct
catgcttttgtaataattttttttatagtaatacctattataattggtggatttggaaat
tggttaattccattaatactaggagccccagatatagctttcccacgaataaataacata
agattttgacttttacctccttctttaactttattacttagaaggggattagttgaaaga
ggagtaggaacagggtggacagtgtaccctcctctggcgtcaagaattgctcacagaggt
gcatctgtagatttaggcattttttctctccaccttgctggagcttcttctattttaggg
gctgttaattttattactactataattaatatacgagcagctggaatcagaatagaccgc
gtacctttatttgtttgatcagtaatagtaacggctgtgcttttacttttatcattacct
gtactagcaggagctattactatattattaactgatcgaaatttaaatacctcttttttt
gatcctagaggagggggggatcctatcctttatcaacatttattttggttttttggtcac
cctgaagtttatattttaattctaccagcttttggtatagtgtctcatattgttagccaa
gaggcaaataagaaagaagcttttggtactttaggaataatttatgcaatggtagctatt
ggggtattaggttttgtagtgtgagcccatcatatatttacagtaggaatagatgtagat
actcgagcttactttacttcagcgacaataattattgctgttcctacaggtattaaaatc
tttaggtgattaagaactttacatggagcccatttgagatttaggcctgcccttatatgg
gctttgggctttatttttttatttacattagggggattaacaggtgtggttttagcaaat
tcatcaattgatattattttacatgatacttactatgttgtagctcattttcattatgtt
ttatctataggagcagtctttgctatttttggtggagtggtccattgatttcctttattt
tcagggcttagtataaataacttttggttaaaaattcaatttttgttaatattcattgga
gtaaatttgacttttttccctcaacacttcctaggattaggtggaatacctcggcggtac
tccgattatcctgatgtatatagattttgaaatttaatctcttcaattggatctcttctt
tcagttatttctgttatattatttttgtttattttatgagaagcttttatctctgagcga
tattctgtatctcctttaaggataagatcttccttagagtggttacacccttacccccca
gctgaccatagttatgatgagattcctataagttca------------------------
------------------------------ttt---------------------------
---------------------------------
>Armadillidium_vulgare_MF187614_1
------atgcaacgttgattattttcaacaaatcataaagatattggaactttatatttt
gtatttggggtttgagcaggggctgttggaactgcccttagaataattattcgcactgaa
ttaggacaacctggaagtttaattggagatgaccagatttacaatgtaattgtaactgct
catgcttttgtaataattttttttatagtaatacctattataattggtggatttggtaat
tggttaattccattaatactaggagccccagatatggcttttccacgaataaataatata
agattttgacttttacccccttctttaactttattgcttagaagtgggttggttgaaaga
ggagtaggaacaggatggacagtatatcctccgctggcgtctagaattgctcatagagga
gcatctgtagatttaggtattttttctctccaccttgctggagcttcttctattttaggg
gctgtgaattttattactactataattaatatacgagcagctggaattagaatagaccgt
gttcctttatttgtttgatcagtattagtaacggctgtacttttacttttatccctacct
gtattagcaggagctattactatattattaactgatcgaaatttaaatacctcttttttt
gaccctaggggaggaggagaccctatcctttatcaacacttattttggttttttggccac
cctgaagtatatattttaattttaccagcttttggtatagtatctcatattgttagccaa
gaggcaaataaaaaagaagcatttggtactttaggaataatttacgcaatagtagctatt
ggggtattaggttttgtagtatgagcccaccatatatttacagtaggaatagatgtagat
actcgagcttattttacatcagcaacaataattatcgctgttcctacaggtattaaaatc
tttaggtgattgagaactttacatggagcccatttgagatttaggcctgcccttatatga
gctttgggttttatttttttatttacattaggaggattgacaggtgtagttttagcaaat
tcatcaattgatattattttacacgatacttactatgttgtagctcattttcactatgtt
ttatctataggtgcagtttttgctatttttggtggagtagtccattgatttcctttgttt
tcagggcttagtataaatagcttttggttaaaaattcaatttttgttaatatttattggt
gtaaatctaactttttttcctcagcatttcttaggattaggtggaataccccgacggtat
tccgactatcctgatgtgtatagattttgaaatttaatttcttcaattgggtctcttctt
tcagttatttctgttatactatttctatttattctatgagaggcttttatctctgagcga
tactctgtatcccctttaagtataagatcttccttagagtggttacacccttatcctcca
gctgaccatagctatgatgagattcctataagttca------------------------
------------------------------ttt---------------------------
------------------------------taa
>Asellus_aquaticus_GU130252_1
---------caacgatgattattctccaccaaccacaaagatattggtactttatatttt
atcttcggtgcttgatctggaagagttggtactgccctaagaatacttatccggacagaa
ctaggtcaaccaggcagttttatcggcaatgaccaaatttacaatgtaattgtaaccgcc
cacgctttcgttataattttttttctagttatacctgttataattggaggtttcggtaac
tgactaatccctttgatactaggtgctccagatatggccttccctcgtataaacaacata
agtttctggcttctccctccctctttgactttacttttatccagaggcctaattgagaga
ggtgtcggcacaggctgaaccgtctacccccctctagcggctagaatcgcccacagagga
cctgctgttgatttaggtatcttctccctacacctagctggcgctagttctattttaggc
tctgttaactttatctcaactgtaattaacatacggacagaaggtataagatttgataaa
attcctttattcgtctgatcagtattccttactactatcttacttctactctcgctgcca
gttttagcaggagctatcacaatgctacttacagaccgcaacctaaatacttcattcttc
gacccgagaggcgggggggatcccattctttaccaacatctattttgattctttggccac
ccggaggtatatattttaattctacccgcgtttggtataatctctcatattgtaagacaa
gagtctaataaaaaggaaacctttggtgctcttggtataatttatgctataatcgctatt
ggaattttaggttttgttgtgtgagcacaccatatatttacagttggtatagatgtagac
acccgcgcgtatttcacctctgccactataattattgcagtcccaacaggtattaaaatt
tttaggtggctgagtaccttggagggggcccagctaacatattcaccggcccttatatga
gccctcgggtttgtatttttattcacccttggagggttaacaggtgttgttctctctaac
tcatctatcgatattatcttacacgacacctactatgtagttgcacacttccattatgtt
ctatcaataggggcagtattcgccatcttcggcggcattgcccattgataccctttattc
acaggtctctcccttcacccctattgaatgaaagttcaatttctaaccatattcgcaggt
gttaacttaacttttttcccgcagcattttttaggtctggagggtatgccacgacgatat
tcagactaccccgacacctttacatactgaaacattatcccttctatcggctcacttatt
tcggtcatctcagttcttctatttctatttattatttgagaaagattagttaggaaccgc
gctgtaacataccatataaattttagctcttcgttagaatggtaccacagccccccgcca
gccgaccatagttataacgagatccctcttctagcgcac---------------------
------------------------------ttc---------------------------
------------------------------taa
>Asotana_magnifica_NC_042824_1
------atg---cgatgactatactcaacaaaccacaaagatattggaacattatatttt
attttcggagcttgagcaggagctgtaggaaccacactaagcgtactaatccgtacagaa
ttaggtcacccaggctcgtttataggagatgatcaactgtataacactatcgtcacagct
catgcttttattataatcttctttatagtaataccaatattaattggaggattcggaaac
tgattaatcccccttataatcggagcaccagacatagcattcccacgaataaataatata
agattttgactacttcctccctcccttactctccttattataagaagaatagttgaaaaa
ggagcaggaacaggctgaacagtttaccctccactatcttcacaactagcacacagtgga
aggtccgtagatttagcaattttctccttacatttagcaggaacaagatcaatcttaggt
gctatcaattttataaccaccattattaatatacgcccaagtattataacaatagacaaa
atacctttatttgtctgagctgtcttcattactgcaattttattactactatcattacca
gttttagctggtgctattactatgttattaacagaccgcaatttaaatacatctttcttt
gatcctagtgggggaggggatccaatcctctaccaacacctattttgattttttggccac
ccagaagtatatattctaatccttccagcatttggtattatctctcatattattactcaa
gaagccaacaaaaaagaaagattcggaaccctaggtataatttacgccatactaacaatt
ggaatcctaggatttgtggtatgagcacaccatatatttacagtaggtatagatgtagac
acacgcgcctacttcacatcagcaacaataatcattgcaattcctacaggaattaaaatt
tttagatggttaagcactctttacagaacagtcatctcattctcccctgcattaatatga
gctctcggattcctattccttttcacaattggaggcctaactggtgtaattttagcaaac
tcaagaattgatattgttcttcatgatacatactatgtagtagctcatttccattatgtt
ttatcaatgggagctgtctttgcaatttttggagggttaattcattgattccctcttttt
actggtgtttccttaaataatatacttttatacattcaattcactttaatatttgtagga
gtaaaccttaccttcttcccacaacacttcttgggtctaagtggaataccccgccgatac
tcagactaccccgacagcctgaccttatgaaacttaatttcatcagtcggaagaattatt
tcagtcgtaagagctattatattcttatttatcatatgagaagcatttacaatacaacga
aacacaattttcccacaacactttgactcctccttagaatgaacccataatacacctcca
tatgaccacacttacccagaaacaccactaactgctgaa---------------------
------------------------------tac---------------------------
------------------------------taa
>Bathynomus_sp__KU057374_1
------atgcaacgttgattatactctactaaccataaagatattggcactttatatttt
atctttggggcttgagcgggggctgttggcactgggttgagaataattatccgggtagag
ttagggcaacctggcagctttattggagatgatcagatctataatgtagtggtaacggcg
catgcctttgttatgattttttttcttgttataccggtgataattgggggatttggtaat
tggctacttccacttatactgggcgcgccagatatagcatttcctcggataaataatata
agattttgactcttacctccatctttagctctcttgttgaggagagggctagtagagagg
ggggtggggacgggctgaaccgtctacccgccattagcaaggggtattgcacatagtggg
gcttccgttgatttggctattttttctttacatttagcaggggcttcttctatcttaggg
gcagtaaattttatgtcaaccaccattaatatgcgctcttacgggataagacctgatcga
gttccactttttgtgtggtcagtgtttattacagcagtactattgctgctctctcttcca
gtactggcgggggctattacgatgcttttaacagatcgtaatcttaatactagattcttt
gaccctagagggggaggagaccctattctttaccaacacctattttggttctttgggcac
cctgaggtgtatattctaattcttccagctttcgggatagtttctcatattgtgagacaa
gaggcgggtaagaaggagacttttggggctttagggataatctatgcgatagcggcaatc
ggggtgctgggttttgtggtatgggcgcaccatatatttacagtggggatggatgtagat
actcgtgcttattttacatcggcaactataattattgctgtgccaactggaattaaaatc
tttagttggttaagaacgcttcacggttgtcggctggcctatagcccctcattactttgg
gctttaggctttattttcctttttacagtagggggcttaacaggggtggttctctcaaat
tcttcgatcgatattatcttacatgacacttattatgttgttgcccatttccactacgtg
ttatcaatgggggcagtatttgctatctttgggggttgtgcacactggttctctctattt
accgggttaacgttaaatccggcctatataaaagtgcaatttattcttatgtttttaggg
gtaaacttaacgttctttccgcaacattttttagggttaggggggataccgcggcggtat
tctgattatccagatgtctacagctgttgaaatagggtatcttctgtgggctcattggta
tctgttgtatcggtcttaatctttttaagcgcagtttgggaggcatttagagcagggcgg
cctattctgagggttcagagacttagctcttctttagagtggctccacccccttccgccg
gcagatcacaggtatggagagattccaataatctcaaga---------------------
------------------------------gta---------------------------
------------------------------tag
>Bragasellus_molinai_LR536608_1
------------cgatgacttttttctactaatcataaagatattggaacattatatttt
atttttggcgcttgggcaggaagtgtaggaactgcgctaagaatattaattcgaactgag
ttaggacaacctggtagatttattggaagtgaccaaatttataatgtaattgtcacagca
catgcttttgttataattttttttttagttatacctgtaataattggaggttttgggaat
tgattgattcctttgatactaggagccccagatatagctttcccccgtataaataatata
agattttgacttctcccgccttcactaactcttcttctttctagaggattaattgaaaga
ggagtaggcacaggatggaccgtttaccccccgctagcagcaagaattgctcatagaggc
ccttctgtagatttaggaattttttctcttcatttagcaggggctagatcaattcttggt
tctgtaaactttatttccactgtaattaacatgcgttcagagggaataagattcgataag
attcctttatttgtttgatctgtttttattactactttcctactactcttatctctacct
gttttggcaggggctattactatattattaacagatcgcaaccttaatacttcttttttt
gaccctagaggaggaggagaccctattctcttccaacacttattttggttttttggtcat
ccagaagtttatattttaattttacctgcttttggaatagtttcccatattgttagacaa
gaggccaataaaaaagaaacatttggtgctttagggataatttatgctataattgcaatt
ggaattttaggttttgttgtctgggcccaccatatatttacagtaggtatagatgtagat
actcgtgcttatttcacatccgccactataatcattgcggttcccactggaattaaaatt
tttagatggttgagaactttagaaggagcccaactctcctattctccggctcttttatga
gccttaggattcatttttttattttctttaggagggttaacaggagtagttcttgctaac
tcttcaatcgatattattttacatgatacttactatgtagtggcccactttcattatgtt
ttatctataggagcagtttttgctatttttgggggggttgcgcactgatattctttattt
acaggaatcactcttcactcattttggctaaaaatccaatttattattatatttattggt
gtaaatttaactttcttcccacagcattttttaggcttaggggggatgcctcgccgttac
tcggattatccagatgtatttacctattgaaatattatttcttcaattggctctattatt
tctgtagtttctgttttattttttatttttattatttgagagagaataattagacagcgc
gtttctattaatcacacaaattttaggtcttctttagagtgatttcatagagctccccca
gctgaccatagttatgatgaaattcctttaattgcgcat---------------------
------------------------------ttc---------------------------
------------------------------taa
>Bragasellus_peltatus_LR536607_1
------------cgttgattattttccaccaaccataaagatattggaacgttatatttt
atttttggagcttgatctggaagagttggtactgctttaagaatattaattcgaactgag
ttagggcaaccgggaagttttattggaaatgatcaaatctataatgtaatcgtcactgct
catgcttttgtaataatttttttcttggttataccagttataatcgggggttttggaaat
tgattaattcctttaatactaggtgcaccagatatagctttcccccgtataaataatata
agattttgacttttacctccttcattaactttattattatctagaggattgattgaaaga
ggagtgggtacaggttgaactgtatacccccctttggcagcaagaattgcccatagtggt
ccttctgtggatttgggtattttttctcttcatcttgccggtgcaagttctattttaggt
tctgtaaacttcatttcaacagtaattaatatacgttctgagggtataagatttgataaa
gtaccgttatttgtttggtctgtttttattacaacatttttattacttttatctttacct
gttttagccggggctattactatattattgacagatcgtaatctcaatacttcatttttt
gatccaagaggaggaggagaccccattctctaccaacatttattttgattttttggccac
ccagaagtttatattttaattctccctgcttttgggataatctcacatattgtgagacat
gggtcaaataaaaaagaaactttcggagctcttggaataatttatgctataattgctatt
ggtattttaggatttgtcgtttgagctcatcatatatttacagtaggtatagatgtagat
actcgggcttattttacatccgctacaataattattgctgtacctaccggtattaaaatt
tttagatggttaagaactttagaaggagctcaattatcttattctcctgctttattatga
gctttaggttttgtcttcctttttactttaggaggtttaaccggaattgttttatctaat
tcttctattgatattattcttcatgatacttattacgtagtagctcatttccattatgtt
ctatctataggggctgtttttgcaatcttcgggggtgttgctcattgataccctcttttt
acaggtgtaactttaaacccttattgattaaaagctcaatttattattatattcctaggg
gtgaatttaacattttttcctcaacattttctaggtttaggaggaatacctcgtcgttat
tcagattatcccgatgtttttacctattgaaatattatttcttcaattggatctttaatc
tcagtaattgcagtcttattatttatttttattatttgagaaagtttaagcagggcacgc
ccatctattattcatataaacataagctcctcattagaatgatttcatagatctccccct
gctgatcacaggtatgatgaaatccctttaattacacat---------------------
------------------------------ttc---------------------------
------------------------------taa
>Cylisticus_convexus_KR013002_1
------atgcaacgctggatttactctactaatcataaagatattgggactttatatttt
attctaggggcttgatcaggagcagtaggaactgcattgagaataattattcgtacagag
ttaggacaacctggcaggttaatcggtgatgaccagatttataatgtaattgtaactgcg
catgctttcgtgataattttttttatagtaatacccattataattgggggttttggaaat
tgacttgtacctttaatgttaggagctcctgatatagctttccctcgtataaataatatg
aggttttggttgttacccccttctttgactttacttcttagtagcggattaattgaaaga
ggggttggaaccgggtgaacggtttacccgccccttgccagcggaatcgctcataggggg
gcttcagtagatttaggaattttttcgcttcatttagctggagcttcttcgattttaggg
gctgtaaattttattaccactgtaattaatatgcgagctccggggattaaaatagaccga
gtacctttatttgtttggtctgtcttgattacagctgtacttttattactttctctgcct
gttttagcaggggcaattacaatattattaaccgatcgaaatttaaatacttcttttttt
gatcccagcggaggaggagaccctattctttaccaacatttgttttgattttttgggcat
cctgaagtatatattttaattttaccagcgtttggaataatttcacatattgttaggcag
gaaacaaacaaaaaggaggcattcggtactttagggataatttacgcaataattgctatt
ggcgttttaggttttgtagtatgagctcaccatatatttacagttggtatagatgtagat
acgcgtgcttattttacttccgcgactataattattgcggtaccaactggtatcaaaatt
tttaggtggttaagaactttacaaggagctcatctaaggtataggcctgctttattatga
gctttagggtttatttttttattcacattaggaggacttactggggtagttttagcaaat
tcatcgattgatattatacttcacgatacttactatgtagtggctcattttcactatgtt
ttatctatgggggctgttttcgcaatttttgggggggtggttcattggttccctttattt
accgggttaagaataagaaggttttgattaaagattcaatttttggtaatattcgtaggt
gtaaatctaacgttttttcctcaacattttttaggattaggaggaataccacgacgttat
tcagactaccctgacgtgtataggttttgaaatttagtgtcttctattgggtctttacta
tctgtagtctcagcgttgatatttttacttgttatttgggaggcttttttaaccaaacgt
tatgtgatttttcctgtaagattaaattcttcgttggaatggtttcacccgtaccccccg
gcggaccataggtatgacgagttaccaataaattct------------------------
------------------------------ttt---------------------------
------------------------------taa
>Cymothoa_indica_MH396438_1
------atg---cgattccttttctctacaaatcataaagatatcggcacattatatttc
atcttcggagcttgggctggagtagtaggagtagcactgagcttactaatccgaacggaa
ctcggccagcccggaagacttatccttagagatcaaatctacaatgcaattgttacagct
cacgcctttattataatcttcttcatagttatacccatcataatcggaggatttgggaac
tgattagttccccttatgatcggagcacctgacatagccttcccacgtataaataacata
agattctgactcctacctcccgctctaaccctactaattgcaggggcaataatcgaggaa
ggagtaggaacagggtgaacagtataccctccactatccagaaaaattgcccatagagga
gcctctgttgacttctcaatcttttcactccacctagcaggaatctcatccatcttagga
gcaattaactttattacaacaattataaacatacgcccctcttctataaccataacccgt
ataccactattcgtttgatctgtattcattacagccattctcctacttctatctctacca
gtattagcaggcgcaatcaccatactactaactgaccgcaacctaaacacatccttcttt
gacccaagaggaggaggcgaccctatcctattccaacacctattctgatttttcgggcac
cccgaagtttacattcttatcctccctgcctttggaatcgtatcccatattgtaaatcac
gaagccggaaaaaaagaaaccttcggcaatttaggaatgatctacgccatactaacaatt
ggaatcttaggattcgtagtatgagcccatcacatatttacagtaggtatagatgtagat
actcgagcttatttcacatcagcaacaataatcattgctatccctaccggaattaaaatc
ttcagatggctaagtacattatacagagcacctatttcctctagcccagctttactatga
attctcggattcctcttcctatttaccacaggaggattaacaggaattatccttgccaat
tcgagaattgacatcatcctacatgacacgtactatgtagtagctcatttccactacgta
ttagctataggtgcggtattcggagttttcggggggctagtacattgattcccactaata
tccggagtcacaataaaaacctcatgactttacatccaatttttcttcatattcatcgga
gtaaacctgatcttctttcctcaacacttcctcggccttgcaggtataccccgccgatat
tctgactaccctgatatactatccagatgaaatattctatcttccctaggaagattaata
gccgcttcaagaataattatattcatctttattatctgagaagctctatcatcaaaacga
ccaacactattcccaaatcatatgaactcatccctagaatgaactcaccactcaccccct
ctcgaccatagatatcctgaaatccctataatatcccatctcc-----------------
----------------------------acctc---------------------------
------------------------------taa
>Eophreatoicus_sp__NC_013976_1
------acgcaacgatgattttattcaacaaaccataaagatattggcaccttatacttt
gtattaggagcttgagcaggaatagtaggaataggcttaagtataattattcgtacagaa
ttaggacaaccagggagatttatcgggaacgaccaaatttataacgttatcgtgacagca
catgcatttgtaataattttctttatagtaataccaatattaattggaggatttggaaac
tgattagttcctttaatactaggagccccagatatagctttcccccgtataaataatata
agattctggcttctacctccatcattattattattattaagaagaggaatggtagaaagc
ggagttggtactggatgaacagtctatccccctttagcagcagcagttgcacacagtgga
gcttccgtagatttagcaatcttttctcttcacttagcaggagtatcctctattttaggt
gctgtaaattttatcactacagtaattaatatacgaac------aactagatttgatcga
gtaacattattcacatggtcagtactaattacagcagtattattacttctatctctacca
gttttagcaggagcaattacaatactattaacagaccgaaatttaaatacatcttttttt
gatcccagaggaggaggagatccaatcctttatcaacacttattttgattcttcggacat
ccagaagtatatattttaattttaccaggatttggattaatctctcatatcgtaagacaa
gaatcaggaaaaatagaaacttttggaacacttggcataatctacgcaataatcggtatt
ggaattttaggattccttgtatgagctcatcatatattcacagtagggttagacgtagat
acacgagcatattttacatcagcaactataatcattgctattcctactggtattaaaatt
tttagttgacttagaacattacaaggaacctccaacgtatcctcaccatcaatactatga
agacttggatttgtatttttatttactgtaggaggattgacaggagtagtgttatccaac
tcctcaattgatattattttacatgatacttactatgtagtagcccattttcattacgta
ttatctataggagctgtatttgccatttttgctggtgcagttcactgagccccattaata
acaggtttcactataaataaactgtgactacaaatccaatttttaactatatttattggt
gttaacctaacattctttcctcaacattttttaggattaaatggaataccacgacgatac
tcagattatccagatggctttacatactgaaatataatttcatcaattggatccccaatc
tctatagtatccagatttatctgattaataattatctgagaaatgctaacatctcagcgc
cctgccctatttcctacaagactaagatcttccctagaatgattacacctaactccccca
gccagacataggtacccagaaatcccattactaactaataa-------------------
----------------------------accta---------------------------
------------------------------ttt
>Eurydice_pulchra_GU130253_1
------atgcaacggtgactttgttcgacaaaccacaaagacattgggactttatacttt
gttctgggggcttgggcaggaggagtaggaactgctttgagtttgattatccgaacagag
ttagggcaacctgggaggtttattggggacgatcagatttacaatgtaattgtaactgcc
catgcatttgtaataattttctttcttgtaataccagtaataattggggggtttggtaat
tggctggttcctttgatgattggggccccagacatagcgtttccccggatgaataacata
aggttttggcttttgcctcccgctctaactcttttgttgggaagaggtctagttgaaagt
ggggtaggaacggggtggacggtgtatcctcctttggcggcgggggtagctcacagaggg
gcgtcagtaaatttggggatcttttcgttgcatttggcaggggcttcgtctattttaggg
gcagtaaattttattactactgtaattaatatacgggccagggggattagatatgatcgg
gttcctctgtttgtgtggtcggtatttattacagccattcttctcttgctctctttgccc
gttctagcaggagctattactatgcttttaacggaccgaaatcttaatacttcttttttt
gatcctagaggagggggagaccctgttctataccaacatctattctgattttttgggcac
cctgaagtgtatattcttattctgccggcgtttggaattgtttcgcatattattagccaa
gagtctggaaagaaggaggcgtttggagggttaggaataatctacgctataattgctatt
ggggggctagggtttgttgtatgagcacatcacatatttacggtggggatggacgtggat
acgcgggcttattttacttctgctactataattattgctgttcccacaggaattaaaatt
tttagatggctaaggactttgcatggggcccggttggtgtacaggccttcgcttgtttgg
gcgcttgggtttgtatttttgtttacagtaggagggttgactggggtagtattggctaac
tcttctattgatattattcttcacgacacttactatgtggtagctcatttccactatgtg
ttgtcaatgggggctgtttttgcgattttcggaggtgtggcccactggtttccgcttcta
acggggttaactataaatcctctctggttaaaggttcaatttgctattatatttgtaggg
gtaaatttaactttcttccctcaacatttcttggggttagggggaatacctcgccgttac
tcggactacccggatgtttataccccttgaaatattgtttcttcccttggctcattgatt
tcaactgtagctgtattggtgtttttaactgcagcgtgggaggctttcgccgtggctcgg
cctgtgatgtttaaagaggggttaaggacttctctcgagtggcttcatctaacaccccct
ccggaccacaggtatgaggagcttcctttagtatctcgg---------------------
------------------------------tct---------------------------
------------------------------taa
>Glyptonotus_cf__antarcticus_GU130254_1
---------ccacgatgactgtattccactaaccataaagacattgggacattatatttt
atttttggggcatgagctggaattgtcggtactggtttaagaataattattcgcatagag
ctaggtcaaccgggtccaatttttataaatgaccagttgtacaatgctattgttacagcc
catgcttttgttataattttctttttagtgatacctgtaataattggcgggttcggaaat
tgattaattcctttaatactgggcgcgccagatatggcttttccccgaataaataacatg
agattttgattattgcccccctctttaactctattactcgggagagggtttgtagaaaga
ggtataggaacgggttggacagtttaccccccattgtcagcaagagaagctcacagagga
gcctctgttgatatgggaatcttttctttacacttagcgggggcttcttctattttaggg
gcagtaaattttatctcaacagtgattaatatgcgagcatatggtttaaaagcagatcaa
attccattatttgtgtggtcagttttaattactgccgttttactattattatctcttcct
gttttggcgggggctattacgatattattgactgaccgaaatctaaatacctcatttttt
gaccccagaggaggaggagaccctgtcttgtaccagcatttattttgattttttgggcac
ccagaagtttatattttaatcttaccggctttcgggataatttcacatattgttagacag
gaagccagaaagaaagagtcatttggggccttaggaataatttatgccatggtctctatt
gggggcttaggctttgttgtgtgagcccaccacatatttactgtgggcatagacgtggac
actcgcgcttattttacgtctgccacgataattattgctgtgccaacgggtattaaagtt
tttagttggctgagaactctacatgggactaaatttgtgtataggcccgctttaatgtga
gctcttggttttattttcttatttacagtggggggattaaccggagttgtactggccaac
tcttcactagatattgccttacacgatacctattatgttgtggcccacttccattatgtg
ctctccataggggctgtttttgctatctttgcgggcatagctcattgatttcctttattt
actggggttactatacaccctcgttggcttagagttcaatttgtagttatatttgtaggg
gtaaatatgacattttttccacagcattttctaggccttaggggtatacctcgtcgttta
tccgattaccctgatacttatgccctttgaaatattgtgtcttcaattggctccgctatt
tctctaatttctgtacttatgtttttagtaattgtgtgggaggcattaatttccagtcgg
gctattttattttcttacgcccttagttcttctttagagtgaagacatcattctcctccg
gcagatcacagatatgatgagattcctttaatttctata---------------------
------------------------------ttt---------------------------
------------------------------taa
>Gyge_ovalis_NC_037467_1
at---tatggaacgatgattttgctttactaaccacaaggatattggaaccttatatttt
atttttgggctgtgggcagggggtgtcggcacctctttgaggatacttattcgtctggag
ttaggtacagcaggttctttgctaggagatgaccaactatataacgttattgtcactgct
catgcttttgtaataatcttttttatggtaataccagttataattggggggtttggaaac
tggctagtgcctctaatgttaggggctcctgatatggcattcccacgcataaataatata
agattttggttattacccccctctcttatgttattactgactagtggtctggtggagaga
ggggtggggaccggttgaaccgtataccctcctctctcacttagtattgctcatgggggg
tcttcggtagatttaggtattttttccttgcatctagcaggagcttcctctatcctaggt
gctattaactttattaccaccgtgattaatatacgaagttatggtataaccatagatcgt
atgcctttatttgtgtggtcagtatttatcacagctatcttacttttactgtctttacct
gtgctagccggtgctattacaatgttactcacagaccgaaatcttaatactacttttttt
gatcccagagggggtggagacccggtgctgtaccaacatctattctggttttttgggcac
cctgaggtttatatcttaattctgcccgggtttggtattatctcacacattattaggcag
gagtcgggtaaaaaagagtcttttgggtacttgggaatggtatatgctataagagctatt
ggggtgcttggatttattgtgtgggcccatcatatgtttacagtggggatggatgtagac
actcgggcttattttacctcggctactataattattgcagttcctacaggtgtaaaggtt
tttagctggttgggaactttatatggcatgggcagggggtttacctcctcccttatgtgg
gctctagggtttgtatttttattcaccataggagggttgactggcattgtactagctaac
tcttctatcgacatcattatacatgatacttattatgtagtagctcatttccactatgta
ttgtctataggagcggtgtttgctatttttgctggcgtagtattttgagcccctctattt
ttaggagtatctttacctgagacagctctaaaagctcagttctattctatatttgtaggg
gttaatgtcacctttttccctcagcacttcttaggattaatggggatgcctcgccgctac
tcagactaccctgatgtatacttgctatgaaacatcgtatcttctctaggctctatagtg
tctgttgcaagtgtgatgtattttatctatatcttgtgggaggctatatcggtctctcgt
agtgtaagagctaccactcgtgagagcacctctctagagtgggggcacagaatcccacct
gctgaacacagatatgatgaaacacctctcttgagt------------------------
-----------------------------ctaa---------------------------
------------------------------ctt
>Ichthyoxenos_japonensis_NC_039713_1
------atg---cgatttttattctctacaaaccataaagatattggaacactttatttt
ttatttggagcttgatcaggaattctaggagttgcattaagattgctaacccgagctgaa
ttaagccaacccggagccttcattaacaatgatcaactttacaatacaattatcactgct
catgctttcatcataatcttttttatagtaatgcctattataattggtgggtttggtaat
tgattagtccctcttatattaggtgctccagatatagccttccctggtataaacaatata
agattctgactacttccaccagctctaaccatattagtaatcggttccttgattgaacaa
ggggttggaactggatgaacagtataccctcctctttccgctaaaataacccataggaga
gcctctattgatttaacaattttctcactccatttagcaggtatttcttctattctaggc
gctattaattttattacaactatcattaatatgcgccctgtctcaataactataacacgt
atacctttatttgtttgatctatttttatcactgctattttattattactatctctccca
gttttagcaggggcaatcacaatattattaactgatcgaaatttaaacacctctttcttc
gatcctagtggaggaggagatcctattttattccaacacttattttgattttttggtcac
cctgaagtttacattctcatcctacctgcatttggtatcatttctcatattgttaatcac
gaagcaaataaaaaagaaactttcggaaatcttggaataatctacgccatattaactatt
ggaattttaggttttgttgtatgagctcatcatatattcactgtaggtatagatgttgat
acacgtgcttattttacctccgcaactataatcattgcaattcctactggtattaaaatt
tttagatgattaagaacattatatagtgcccctattacatttaaaccttcaattttatga
gttttaggttttttatttttatttactacaggtggtttaacaggaattgttttagctaat
tcaagaatcgatattattcttcacgacacttattatgttgttgctcatttccattatgtt
ttagctataggagctattttcggtatttttggtggtatagttcattgattccctttaata
acaggaacatgtataaataatcgttgacttacaattcaattctctattatatttttaggg
gttaatcttattttttttccacaacattttttagggcttagtggtatacctcgccgatat
tcagattaccctgatatattaacatactgaaatctaatttcttcaaccggagttattatt
tccatcattgcaataattatattcacgtttatttgctgagaagcattaatttcacaacga
cctgtaatattccctaatcacctaagctcatcagtagaatgattccacccaacacctcca
ttagaccatagatactcagaaactcctataatttcttat---------------------
------------------------------ttt---------------------------
------------------------------taa
>Idotea_baltica_DQ442915_1
------acgcaacgatgattatattcaactaaccataaggatattggaacattatatttt
atttttggggcgtgggctggtgcagtagggacagctttaaggatgattattcgcacggag
ttaggacaacctgggagttttattggagatgatcagatttataatgtagttgttacagct
cacgcttttgtaataattttttttatggtaatacctgtaataattggtgggtttggtaat
tggttggtccctttaatgttgggggctccagaaatagcttttccgcggataaatagtata
agcttttggttactccccccttcccttatactgttgctcaggagggggctagtagagagg
ggtgttggaacagggtgaactgtataccccccacttgcggcgggtattgcgcataggggg
gcttctgtagatttggggattttctctttacatttggctggggcttcttctattttaggg
gctgtcaattttattacaactgttattaatatgcgcccagcgggaataagatttgaccgt
attccgctgtttgtgtgatctgtttttattacagcaattcttttactcttatccctccca
gtactggccggagctattactatacttttaacagaccgtaacctaaatacctcttttttt
gaccctagaggaggagggtaccctatcttgtaccaacacctatttttgttctttgggcac
cctgaggtttatattttaattcttcccgcctttggaataatttcccacattattagtcaa
gagtcgagtaagaaagaggcattcggaactttaggtataatctacgctatagtagccatt
ggagttttagggtttgtagtttgagcccaccatatttttacagtggggatggatgtagac
acgcgagcttattttacatctgcgactatgattattgcagtcccaacggggattaaaatt
tttaggtggttaagaactctccacggtgctcactttacttatagcccgctttacttttgg
aggttaggatttgtatttttgtttacagtgggagggttgacaggcgttgttctagctaac
ttcttctttgatattattttccacgatacttattatgtggtggcgcattttcactatgta
ctttctatgggggcggtatttgccatttttgcaggaatagctcattggttccccctcttt
aggggggtaacaataaaccctaggtggttaaggatccagtttattactatatttgtgggg
gtgaatctaactttctttcctcaacattttttagggttaggggggataccccgtcggtac
tcagattacccagatgtgtatagattttgaaatattgtgtcctctctagggtctataatt
tctcttgcctctgtgttaggatttattgtaattttatgggaggcatttgcagcagggcgc
tctattttgttgacagacggtctaggttcttcattggaatggttacaccatactccacct
gctgaccacaggtatgatgagacccctctaatctct------------------------
------------------------------------------------------------
------------------------------taa
>Janira_maculosa_GU130255_1
---------caacaatgattttattcaactaatcataaagatattggaactttgtatttt
gtttttggattttgggctggagtcgtaggaactggtttaagggtattaattcggacagag
ttaggacatgcgggtccttttataggaagagaccaaatttataatgtagttgttactgct
catgcttttgtaataattttttttatagtaatacctattataattggaggatttggaaat
tgattaattcctttaataattggggctcctgatatagcatttcctcgaatgaataatata
agattttgacttttacctccttctttaactctcttgttaataagaggtttagtagaaaga
ggagtaggaacgggctgaactgtgtaccctcctttagcaggaaatttagcccatagaggc
ccaagagtagatcttggtattttttctttacatttagcaggagctagctctattttaggt
gcagtaaatttcatttctactgttatcaatatacgagcccctggaataacctttgacaag
atccctttatttgtttgatcagtttttattaccgcaattcttttacttttatctttacct
gttttagcaggtgctattacaatacttttgacagatcgtaatttaaatacatcttttttt
gacccaagaggaggaggggatcctatcttgtaccaacatttattctgattctttggacac
ccagaagtttatattttaattctacctgcttttgggataatttctcatattattagtcac
gaagcttcaaaaaaagaaacttttggtgctttaggaataatttatgcaataattgctatt
ggagttttaggattcgtagtctgagcccatcatatattcacagtagggatagatgttgat
acacgagcttattttacatcagctactataattattgctgtaccaaccggtattaaaatt
tttagatggttaagaactttacaaggcacacgttttacttatactccttctttactttga
gctttaggatttgtttttttatttactttagggggactgacaggagtagttttagcaaat
tcctcaattgacattattcttcatgatacttattatgttgtagctcactttcactatgtt
ttatctataggagctgtatttggaatttttggcggagtcgttcattgatttcctttattt
actggaatttctttagatccagactatcttaaagctcaatttatttcaatatttgtagga
gttaatttaacttttttccctcaacattttttaggattgggaggaatgcctcgacgctac
tcagataatcctgatccctatactttttgaaatcttgtttcttcaattggttcagtaatt
tcacttagctcagcactaatatttatttttattatttgagaaaccctaattagcagacga
cctttaactcatgcttcttctttaagaagatcagtagaatgattacaaccaggaccccct
tctaatcattcttttgatgagactccagatttta--------------------------
------------------------------act---------------------------
------------------------------cat
>Ligia_oceanica_NC_008412_1
------acgcgacgttgactttattctaccaaccataaggatattggaacactatatttt
gtatttggagcttgagctggggcagtagggacagccttaagtatattaatccgcaccgag
cttggtcaaccaggcagcttaattggagatgatcagatttataatgttattgttacagct
catgctttcgttataatttttttcatagttatacctgtaataattggggggttcgggaat
tgactagtacctttgatattaggagctcctgatatagcctttccccgaataaataatata
agattttggttactccctccgtcattaactcttcttctaagaagaggtttagtcgagagg
ggtgtgggaaccgggtgaactgtttacccacctctcgcgagaggagtggcccacagggga
gcttcagtcgacttaggaattttttctttgcatttagctggtgcatcttccatcctaggg
gctgttaattttattaccactgctattaatatacgatcggtaggaataaccttagatcgt
atgcctttgtttgtgtgatccgttttagttacggcagtccttttattactttctcttcca
gtcttagccggcgcattactatatctgttgactgaccgaaatttaaacacttctttcttt
gaccctagaggaggaggggacccagtgttgtatcaacacttgttttggttttttggtcat
ccagaggtgtacatcttgattttgcccgcatttgggatgatttctcacattattagacag
gagtcgggtaaaaaagaatcatttggatccttaggtataatttatgccatggttgccatt
ggggtattggggtttgtcgtttgggcccaccacatattcactgttgggatagatgtggat
acacgagcgtatttcacttctgccactataattattgcagtccccacagggattaaaatt
tttaggtggttaagcacattgcatggggcttacttaaggtattctccatccttaatgtgg
gctttagggttcgtgtttttgtttacagtaggaggacttacgggagttgtactagctaac
tcttctattgatattattttgcacgatacgtactatgtggttgctcatttccattatgta
ctttccataggtgctgtatttgcaatttttggggggttagttcattgattccccttgttt
acaggggtatctataaacccctcctgaataaaggtccagtttgtagtaatattcatagga
gtaaatttgacttttttcccccagcacttcttggggctaggaggaatgccgcgacggtac
tctgactacccggatgtgtatacattttgaaatctaatatcatctgtagggtcgataatt
tcagtagtagctgtcttaatctttatagtggccctgtgggagaggttttcagcccaacgg
cctgtgttattcccttctaggttcagatcttcattagagtggttacataacattcctcct
gcagaccatagttacgatgaagtgcctatagtgacttac---------------------
------------------------------tcc---------------------------
------------------------------taa
>Limnoria_quadripunctata_NC_024054_1
gtgagtttgcaacgatgaatgaggtcgacaaatcacaaagacattgggactttatatttt
ttgtttggggcttggtctggggcggtaggcctttccttaagaataattatccgcttagag
ttagggcaaccgggcgcgctgattggtaatgatcaactttataatgtgattgtcacagct
catgcttttgtcataattttttttatggttataccagtaataattggagggtttggaaat
tgattagtcccattgatgcttggagcccctgatatggcctttcctcgaataaataacata
aggttctggttgcttcccccctctatcactcttctacttttaggaaggatggtggaaagg
ggggctgggactggttggacagtgtatcctcctttggcaggaaatattgcccacagcggc
gcgtcggttgatttaaggattttttctttgcatttagctggggcgtcgtcgatcatgggt
gcaataaattttatcagaacaattttaaacatgcgcatgcgtctaataagcatagaccga
attaggttattttcttgatcagtttatattactgctattttgttgcttttgtcgttgcct
gtactagcgggggctattacgatacttttaactgaccgaaattttaatacaacttttttt
gaccccgcggggggcggagatcctgtattatatcaacatttattttgattttttggtcat
cctgaggtttatattttaattttgccgggatttgggatgatctctcacattattagtcaa
atgatgttaaagagagaagcatttggggtgttagggataatttatgcaataattgctatt
ggggttttgggctttgtggtgtgggcacatcatatatttacagtcgggatggacgtagac
acacgagcatattttacgtcagcgactataattattgcggtcccgacaggaattaagatt
tttagatggctggggactttgtttaggaagcgagacgattatccacctgccttgatatgg
gctttgggttttgttttcttattcaccgtggggggtttaactggaattattttatcaaat
tctgcaattgatattttgcttcatgatacttattatgtggtagcacattttcactatgtg
ctttctataggggctgtatttgcaatctttggcgggctgacgcattgattcccattgttc
acggggataactttcaagcctcgttgactcataattcaatttataacaatatttgtggga
gttaatttgacctttttcccgcaacactttcttgggctaagaggtttacctcggcggtac
tctgactattcggatatatttacgtggtgaaatgaagtctcgtcggtaggttctttaatt
tctattgtggctactttaatttttttttcggctctgtgggaggcctttgctgtacagcgt
cccgtgatttttttagggtttacagggacgtctcttgaggggattcaaaaatttcctcct
gaccatcattgttacgagcaggttcctgcttctcatagaaaatctgctttagcatccagt
attaataggactaacaccttgaagaaaatattt---------------------------
------------------------------taa
>Limulus_polyphemus_NC_003057_1
------ttaccgcgatgactttattcaacaaatcacaaagacattggaacaatatatcta
atttttggaatttgagccgcaatagtagggacagctctcagaatcttaattcgagccgaa
cttggccaacctggctcattaattggagatgatcaaatttacaacgtaattgttacagcc
cacgcattcgtaataattttttttatagttatacctgtaataatcggaggatttggaaac
tgacttattcctctaatattaggggcccctgatatagcttttccccgactcaataacata
agcttttgacttctccccccatcttttcttctattactcagatcagctgcagtagaaaga
ggagcaggaacaggttgaaccgtataccctcctctagcatcaggtatagctcacgcagga
gcctcagtagacttgacaatcttttctctccacttagcaggagtatcatcaattttaggt
gcaattaatttcattaccacaattattaatatacgaacatccggaatagtacttgaacga
ataccattattcgtttgatcagttaaaattactgcaatccttcttcttctatctctccct
gttcttgctggagctattacaatactcctaacagatcgaaacttcaatacatcatttttt
gaccctgcaggagggggtgacccagtcctataccaacatttattttgattttttgggcac
cctgaagtctacattttaattcttcctgggtttggaataatctctcatattattagccac
caaacaggaaaaaaggaacctttcgggactcttggaataatttatgccatattagctatt
ggcattcttggttttatagtatgagctcaccatatatttacagtgggaatagacgtagac
acacgagcatacttcacagcagctacaataatcattgctgttcccacaggaattaaaatc
tttagatgactagctaccctacatggatcacaactctcatacgacccacctcttctatga
gccctagggtttgttttcttatttacaatcggaggattaactggagtaatcctagctaac
tcctccattgatattatcctccatgacacatactacgtcgtagcccactttcactatgtc
ctctcaataggagcagtatttgcaatcttagcaggggtcactcattgatttccattattc
tttggaatagcaataaacccaaaatgactaaaaattcactttttagttatatttattgga
gtaaacgtcactttcttccctcaacatttcctaggtttaagcggaataccccgacgatat
tcagactacccagatgctttcactacctgaaatgttttatcatccttaggctctctcctc
tcttttattgccgtcataggattcatcttcattatatgagaatccatcattagaaaacgc
cctattattttttctaaccatcttccctcctcagtagaatgacaacacaatattccacca
gcagaccatacatataatcaattaacaatattaatcaaa---------------------
------------------------------------------------------------
------------------------------taa
>Mongoloniscus_sinensis_NC_039966_1
------atgcaacgttggttttattctacaaatcataaagatattggaactttatatttt
gtgtttggtgcttgagctggggtagttggaacaggtttgagaattttaatccgaatagaa
ttaggacacccaggaagtttaattggagatgatcaaatttataatgttattgtcactgct
catgcttttgttataattttttttatagtaatacccattataattggtggttttggtaat
tggttaattccacttatgttaggcgctcctgacatagcattcccgcgaataaataatata
agattttgacttttacctccttctttattacttcttcttagaagaagtttgattgagcga
ggagtaggcacaggatggacagtttatcctcctttggctgcaagaatagctcatagaggg
gcttctgtagatttaggtattttttctttacatttagctggagtttcttcgattttagga
gcagttaattttattacaactgtaatcaatatacgcgccgcaggaataaaaatagatcaa
attcctttatttgtatgatcggtattaattactgctattcttttactcttatctcttcct
gtattagcaggagctattactatattacttactgaccgtaatttaaacacatcatttttt
gatcctagaggaggaggggatcctgttctttatcaacatttattttgattttttgggcat
ccagaagtatatattttaattttaccagcttttggtatagtctctcatattgtaatacaa
gaagcaagtaaaaaagaagtttttggaactttaggaataatctatgcaatagtagctatt
ggagtattaggttttgtggtatgagcccaccatatgtttactgtgggtatagatgtagat
actcgtgcctattttacttcagcaactataattattgcagtaccgacaggcattaaaatt
tttagatggcttagaactctatatggatctcgtttaaattacagaccagcacttatatga
gttttaggctttatttttttattcacattaggagggttaacaggagttgtattagcaaat
tcttctattgatattgtattacacgatacctattatgttgtagctcattttcattatgtt
ctttcaataggagcagtatttgctatctttgggggtattattcactgatttcctttattt
acagggttatcattaagtatattttgattaaaagttcaatttgtattaatatttattggt
gttaatttaactttttttccccagcattttctaggactaagtgggatacctcgacgatac
tcagactatcctgatatatacacatattgaaatttaatttcatcaattggttctttactt
tctgttgtgtctactttaatatttttattaattgtttgagaagcttttttaactaagcgt
caaattattttttcctacagatttagttcttctttagagtgattccattcttaccctcca
gctaatcatacatatgatgaaattcctattgggact------------------------
------------------------------tta---------------------------
------------------------------taa
>Oniscus_asellus_KX289581_1
------atgcaacgctggttttattctactaaccataaggacatcgggactttgtatttt
gtgtttggagcttgggcaggagcggtagggaccgctataagaatgattatccgcgtggaa
ttagggcatcccggaaacctcatcggggatgaccaaatttataacgtgattgtaacggcc
cacgcttttgttataattttttttatggttatacctgcaataatcggaggttttggaaat
tgactggtccctttaatattaggagctcctgatatagcgtttcctcgtataaacaatatg
agattttgacttctccctccctcacttgtattattgttagggagaggtttagtagagact
ggagtaggcactgggtggacagtctaccctcctttagcggctaatatcgctcacagggga
gcctcggtagatatagggattttttctcttcatttagcaggagcttcttctattttagga
gctgtaaactttattactacagctataaatatccgtacccgaaatataagcttagaccgt
ataactttatttgtatgatcagttcttattaccgcaattttgttacttttatctctaccg
gtattagcgggagctattactatactactaacagaccgtaactttaatacttcatttttt
gacccgggaggtggaggggatcctgtcctgtaccagcatcttttttgatttttcggacac
ccagaggtatatattttaattcttcctgcttttggaataatctctcatattattagacaa
gagactaataagaaagaggcttttggggcattgggtataatttacgctatagtggctatt
ggggttttagggtttgttgtatgagcccatcatatgtttacagtcgggatagatgtggat
actcgggcctactttacttcggctactataattatcgccgtgcctactgggattaaaatt
tttagttggcttaggactctccacggggcgcatataagatttaatcccgctttgctttga
gctctaggattcgtgtttttatttactgtaggaggactaaccggagtagtgttagctaat
tcttctattgacattatcttacacgacacttattacgtggtagcacatttccattatgta
ctatccataggagctgtatttgctatcttcgggggtttagtatactgattccctttattt
accgggttaagattaaaccctttttggttaaaaattcaatttctagttatatttattgga
gtaaacctaacctttttcccccaacattttctaggtctaggagggatgccgcggcgatat
tcggattatccggatatctatatattctgaaatatagtttcttcgataggatctttaatt
tcggtagtcgcttcacttatatttcttattactatctgagaagctctatcttcagaacga
agtttggtgttcttcggagtccctagaacttctttagagtggcttcatcctactcctccc
gcggatcatagatttgatgaaattcctaaaggagcc------------------------
------------------------------tga---------------------------
------------------------------tag
>Porcellio_dilatatus_dilatatus_KX289582_1
------atgcaacgttgattttattctacaaatcataaagatattggaacattatatttt
gtatttggtgcttggtcaggggctgttggtactgcacttagagtacttattcgtacagaa
ctaggtcacccagggagtttaattggtagggatcagatctacaacgttattgttactgca
catgcttttgttataattttttttatggttatacctattataattgggggttttggaaat
tggttagttcctttaatattaggggcaccagatatagctttcccgcggataaataacata
agattttggttactacctccttcactggtattgcttttagggagaggtttagtggaaaga
ggggtgggtacaggatgaacagtttatcctccattagcagctggaattgctcacagcggg
gcttcagtagatataggtattttttctttacatttagctggggcttcttccattttaggg
gctgtaaattttatcacaacaattattaatatacgagtgtcagggataagtatagatcgt
gtgcccttattcgtatggtctgtgcttatcacagcagtacttttattattatcccttcct
gttttagcaggagctattactatacttttaacagaccgaaatttgaatacatcttttttt
gaccctagcggcggaggggacccaattttataccagcatttgttttgattttttggtcac
cctgaggtttatattttaattctaccggcgtttgggatgatttctcatattgtaagtcag
gaatccaacaaaaaggaggctttcgggactttagggataatttatgctatagtggcaatt
ggggtgttaggatttgttgtatgggctcaccatatatttacagtggggatagatgtggat
acccgggcttattttacatctgccactatgattattgcagtacctactgggattaaaatt
tttaggtggttaagaaccctgcatggagctgaattttcttatagccctgccttgctttga
gcattagggtttatttttttatttactctaggggggttaacaggggttgtattagcaaat
tcttctattgatattattcttcacgatacttattatgtagtggctcattttcattacgtt
ctatctataggggctgtttttgcaatctttgggggggtggtgcattgatttcccttattt
actggattaaggataagaggatattgactaaaaattcaatttttacttatatttattggg
gttaatctaacgtttttcccgcagcattttttagggttagggggtatgccccgtcgatat
tcagattttcctgatgtttataggttttgaaatataatctcctctatcggttctatcctc
tctgttctctctgttatattatttttaataattatctgagaagcttttttagctggacgt
aattctatttttacgcttagacttagctcatctttagagtggctacacccaatacctcct
gcggatcacagctatgatgaactcccaataggttct------------------------
------------------------------ttt---------------------------
------------------------------tag
>Porcellio_dilatatus_petiti_KX289583_1
------atgcaacgttgattttattctacaaatcataaggatattgggacattatatttt
gtgtttggtgcttggtcaggggccgcgggcactgcacttagggtactcattcgtatagag
ctgggccacccggggagtttaattggtagagatcagatctataatgttattgttactgcc
catgctttcgttataattttttttatggttatacctattataattggggggtttggaaat
tggttagttcctttaatgttaggggcgccagatatagctttcccgcgaataaataatata
agattttgattattacctccttcgctggcgctgcttttaaggagaggtttagtggaaagg
ggggtgggtacaggatggacagtttatcctccgttagcggccggaattgctcacagaggg
gcttcagtagatatgggtattttttctttacatttagccggggcttcttccattttaggg
gccgtgaactttattacaacgattatcaatatacgggtttcagggataagtatagaccga
gtgcctttatttgtttggtctgtacttattacagcagtgcttttactactatctcttcct
gttttagccggggctattactatactcttaacagatcgaaatttgaatacctctttcttt
gatcctggaggcgggggtgacccaatcctatatcaacatttgttttgattttttgggcac
cctgaggtttacattttaattctaccggcgtttgggatgatttctcatattgtgagtcag
gaatcaaacaaaaaggaggctttcgggactttaggaatgatttatgctatagtggcgatc
ggggttttaggatttgttgtctgggctcaccatatatttacagtagggatagatgtggat
acccgggcttattttacctctgccactataattattgcagtacccactgggattaaaatt
tttaggtggttaagaaccctatacggagcagaattttcttacagccctgccttgctttga
gcattagggtttatttttttatttactctaggggggctaacaggagtcgtattagcaaat
tcttctattgatattattcttcacgatacttactatgtagtggctcattttcattacgtg
ctatccataggggctgtttttgcaatcttcgggggggtggtgcattgatttcccctattt
actgggcttaggataagaggatattgattaaaaattcaatttttacttatatttattggg
gttaatctgacgttttttccgcagcattttttagggctggggggtatacctcgccggtat
tcggattttcctgatgtttataggttttgaaatatagtctcctctatcggctccattctt
tctgttctctctgttatattatttttaataattatttgagaagcttttttagctgagcgt
aatactatttttacgcttaggcttagatcatctttagagtggctgcacccaacgcccccc
gcggaccatagctatgatgagcttccaataggatct------------------------
------------------------------ttt---------------------------
------------------------------tag
>Porcellionides_pruinosus_KX289584_1
------atgcaacgttgatttttctctaccaaccacaaagatattggaacattatatttt
gtttttggggcttgggcaggggttgtggggaccgccttaagtatattgattcgtacggag
ttaggccacccagggaggttaattggggatgaccagatctataatgtgattgtcactgcc
catgcttttgtaatgattttttttatggtaatgcctattataattggggggtttgggaat
tggttagttcctttgatattaggggctccagatatagccttcccccgaataaataatata
agattttgacttctgcccccatctttgtttttgctcttaaggagggggttggtggagagt
ggggtcggcacagggtgaactgtctaccctcctttggcctctaacatcgcccatagaggg
gcctctgttgatatagggattttttctctccatcttgctggggcctcttcgattttgggg
gctgtaaattttattaccacggtaattaatatacggatgtacgggataagaatagatcgt
gtccctttatttgtttgatctgtatttattactgctattttattgctattatctcttcct
gtgttggctggcgctattaccatattgttaacagaccgaaatttgaatacctctttcttc
gaccctaggggagggggggaccctattctttatcaacatctattttggttctttggacac
cctgaggtttatattcttattctaccggcatttggtataatctcccatattgtaagtcag
gagtctgggaagaaggagtcatttgggaggttggggatgatctatgctatggtagctatt
ggggtcttaggatttgtcgtttgggcccaccatatatttacagtggggatagatgtagat
acacgagcttattttacctctgccacaataattattgccatcccaactgggattaagatc
tttagttggttgaggaccctccacggggcaaatttaaattatagaccggcactattatgg
gcgcttggctttatctttctatttacattaggggggttgactggagttgtacttgctaac
tcctctatcgatattgtactacacgatacctattatgtagtcgcccatttccattatgtt
ttatccatgggggctgtttttgctatcttcgggggggctgtccattgattccccttattt
accgggttgaatataaatagattttgattaaaggtccaatttgtgattatattcaccggg
gtaaatataacattttttcctcaacatttcttagggttaggggggatgccacgtcgttat
tctgattatcctgatgtttatagattttgaaatcttgtatcctctgtgggttcaatactt
tctattatcgctgttatgatatttttaacaatcttgtgggaggccctactctcaaggcgc
catattattactttacctagggtgggttcatccttagagtggctacaccccaccccgccg
gcagaccatagatatgatgagatcccaataggttct------------------------
------------------------------ttc---------------------------
------------------------------taa
>Proasellus_aragonensis_LR536603_1
------------cgatgacttttttctaccaatcataaagatattggaactttgtatttt
atcttcggcgcctgatctggaagagtaggaacagctctaagtatattaattcgtactgag
ctcggccagcctggaagatttattggaaatgatcaaatttataatgtcattgtcaccgca
cacgcctttgtaataatcttttttttagttatacctgtaataattggtggttttggtaac
tgattaattccgcttatactaggagctccagatatagcttttcctcgtataaataatata
agattctggttactcccaccatctttaactttactcctatcaaggggtcttatcgaatct
ggggtaggaaccggatggaccgtttaccctcccctagctgccagaatcgcgcatagcggc
ccagctgtagatttaggtattttctctctacatttagcaggggccagctctattttaggt
tcagttaattttatttcaactgtcattaacatacggtcagaggggataagattcgacaaa
gtgcctctatttgtgtggtcagtatttgttactacaattcttttattattatcactacct
gttctagctggagctattactatactactaacagaccggaatttaaataccactttcttt
gaccctagaggcgggggagaccctatcttataccaacatttattttgattttttggccac
ccagaagtatatattctaattctcccggcctttggtataatttcacatattgtcagccaa
gagtcaaataaaaaagaagctttcggcgcactagggataatctatgctataattgctatt
ggacttctaggttttgtagtatgagcccaccatatattcacagtgggcatagatgtggac
actcgcgcttatttcacatctgcaacaataattattgcagttcctacgggtatcaaaatt
tttaggtgacttagcaccctggaaggagcacaacttactcactccccctctctactatga
gctttaggttttatttttctattcaccctagggggcttgacaggaatcatcctgtctaac
tcttctcttgatattatcttgcacgatacatattacgttgtagcacacttccattatgta
ttatcaataggagcagtatttgctattttcgggggagttgctcactgataccctctattt
acaggtgtctctttaaacccatattgaataaaagtacaatttatagttatatttgtgggc
gttaacttaacctttttcccgcagcacttcttaggtctaggggggatacctcgccgctat
tctgattaccctgatgttttcacttattgaaatgtcatttcttctgttggctcacttatc
tcagtcgtctctgttatattatttttattcattgtttgggaaaggttagcaagaggacgc
gccacctcatctcatataaacttcagctcatctttagaatggttccattcatccccgccc
gcggatcatagatacagagaaattcctcttttatcacac---------------------
------------------------------ttct---ataatagtctaataaaga-----
----------------------------tataa
>Proasellus_arthrodilus_LR536617_1
------atccaacgatgattattctccaccaatcacaaagatattggtacattatatttt
atcttcggagcttgatctggaagggtaggaaccgcactaagtatgttaatccgcactgaa
ctcggacagcctgggagatttattggtaacgatcaaatttataatgttattgtaacagcc
cacgcttttgtaataattttttttctagttatacctgttataatcggaggatttgggaac
tgattaatcccccttatattaggtgccccagatatggccttccctcgtatgaacaatata
agattttgactactccctccatccttaactctccttttgtctagtggacttatcgaatca
ggtgtaggtacaggatgaacagtttaccctcctttagccgcaagaattgctcatagcggc
cccgcagttgatttaggaatcttttccctacatttagccggggccagctcaattttaggt
tctgttaattttatctctaccgttattaatatacgatcagaagggataagatttgacaaa
gtcccactttttgtttgatcggtgtttatcacaactatccttttacttctatccctccct
gttctggcgggggctattaccatactactcacagatcgtaatttaaataccacattcttc
gaccctaggggaggtggagatcctatcttgtaccaacatttattttgattcttcggccac
ccagaagtttatattctaattctacccgcctttggtatagtttctcatattgttagacaa
gaatccaataaaaaagaaacattcggagctctaggtataatctatgctataatcgctatt
ggtattttaggtttcgttgtttgagctcaccacatatttacagtaggtatagatgtagac
acccgcgcttattttacatctgctacgataattattgcagtacccactggtattaaaatc
tttagttgacttaggaccttagagggggctcaattaacctactcaccctccctcctatga
gctttaggttttgtatttttatttactttaggcgggttaacgggtgtagttttgtctaac
tcctctattgatattattttacacgacacctactatgttgttgcccattttcactatgtt
ttatctataggtgcagtattcgccatttttggaggagtcgctcattggtatcctttattc
accggagtatctttacatccctattgaataaaagttcaattcattactatatttatcgga
gttaatttaaccttttttcctcaacacttcttaggccttgggggtataccacgccggtac
tccgactatccagatgtttttacctattgaaatattatctcttcagttggatcgttaatc
tcagttatctcagttttattatttttatttattatttgagaaaggctagtaaggggccgg
gctacctcttcccatataaattttagctcttctttagaatggttccactcttccccaccg
gcagaccacagatatagagaaatcccacttttatctaac---------------------
------------------------------ttct---ataatagtctaaaaaaga-----
----------------------------tataa
>Proasellus_assaforensis_LR536616_1
------------cgatgacttttttctaccaatcataaagatattggaacattatatttt
attttcggagcttgatctgggagggtagggactgccttaagaatactgattcgcactgaa
ctaggacaacctgggagttttatcggcaacgatcagatttataatgttattgttacagca
cacgcttttgtaataattttctttttagttatacctgtaataattggtgggtttggaaac
tgattgattcctctaatattaggggcgccagatatggcattcccacgtataaataatatg
agattttgattacttcctccatcactaaccctcctactctctagtggacttattgaatct
ggggtcggcacaggctgaacagtatacccgcctctggctgcaagtatcgcgcacagaggc
cctgctgttgaccttggtatcttttctctgcatttagccggcgccaggtctattttaggc
tctgttaattttatctcaactgttattaatatacgatcagagggaataagtttcgataaa
gtgccgctatttgtgtggtctgtttttattacaacaattcttctcctactatctctgcct
gttttagccggggcaattactatacttcttacagatcgtaatctaaacaccacctttttc
gaccctagaggtgggggggatcctatcctttaccaacatttattttgattttttggacac
cctgaagtttatattctaattctacctgcctttggtataatctcgcatatcgtaagacaa
gaatcaaataaaaaagaagccttcggcgcgctaggaataatctacgctataattgctatt
ggtatcctaggtttcgtagtatgagcccaccacatgttcacagtgggtatagatgtagac
acgcgcgcctattttacttctgctacaataattatcgccgtccctacaggtattaaaatt
tttaggtggcttagaactttagaaggagctcaattaacattttccccctctctcttgtgg
gccctaggatttgtttttttattcaccctaggaggtctcacaggtgtagttctatctaac
tcttcgctcgatattatcttacacgattcttattatgttgttgcccacttccactatgtc
ttatctataggtgcagtttttgctatttttggaggaatcgcgcactgataccctttattt
accggtgtcaccttgcacccgtattgaataaaagtacaatttgtagtaatatttatcggc
gttaatttaaccttcttcccgcaacatttcttaggtttaggcggcatgccacgacgatat
tcagattaccccgacgtatttacctattgaaatattatctcttctattgggtctttaatc
tcagtaatctcagttctattatttttatttattatttgagagagattagcaagaggtcgc
gcttcatcttctcatgtaaatttcagctcttctttggaatgatttcatgcttccccccca
gcggatcatagttacagagaaattcctcttttatcaaat---------------------
------------------------------ttct---atagtagtctaaaaaaga-----
----------------------------tataa
>Proasellus_beticus_LR536604_1
------------cgatgacttttttctaccaatcacaaagatattggaactttatatttt
attttcggagcgtggtccggaagggcaggaactgctctaagcatactcattcggactgaa
ctgggacagccaggtagatttattggtaacgatcaaatttataacgtaattgttaccgcc
cacgcttttgtaataattttctttcttgtcatacctgtaataattggcggtttcggtaat
tgactaattcctcttatactaggggccccagatatagcttttcctcgtataaacaatata
agattttgactattgcctccttctttaactcttcttctctctagaggtcttattgagtcg
ggggttggaacaggctggacagtttaccctcctctagcagctagaatcgcccacagaggc
cctgcagttgaccttggaattttttctcttcatttagcaggagctagctctattttaggt
tctgtaaattttatctcaactgttattaatatgcgttcagagggtataagatttgacaaa
gtccctctatttgtttgatctgtatttattacaacaattcttctattactatctttgcct
gtgttagctggggctattacgatattattaacagaccggaacctaaatactactttcttt
gaccctagaggaggaggagatcccatcttataccaacatctattttgattttttggtcac
cctgaagtttacattttaattttacctgcttttggtataatttctcatattgtaagacaa
gaatccaataaaaaagaagctttcggcgcattaggaataatttatgctataattgctatt
ggtattttaggatttgtagtttgagctcatcatatatttacagtaggaatagatgtcgac
actcgtgcttattttacatccgccacaataattattgcagtacccactggtattaagatt
tttagttggcttagaactttagaaggagcacagttaacttactccccctcccttttatga
gctttgggttttgttttcttgttcactttagggggtttaactggagtagttttatcaaac
tcttctatcgatattatcttgcatgattcctattatgttgtagctcacttccattacgtt
ttatcaataggtgcagtgtttgccatttttgggggcatcgcgcactggtaccccttgttt
acaggtgtttctcttcacccctattgaataaaagtccagtttgtagttatatttattggg
gttaatttaactttttttcctcaacactttttaggtcttggtgggataccacgacgttac
tccgactaccctgatgtttttacctattgaaatattatctcttcaattggctctttaatc
tcagtagtttcagttcttttatttttatttattatttgagaaagactagtaaggagtcgt
gcttcctctgctcatataaactttagctcttctttagaatgatttcactcttccccccct
gcagatcacaggtatagtgaaatccctttactttcacat---------------------
------------------------------ttct---ataatagtctaataaaga-----
----------------------------tataa
>Proasellus_cantabricus_LR536615_1
------------cgatgactattttttaccaatcataaagacattggaaccttatatttt
atttttggagcttgggctgggagagtaggcacctcccttagaatactaattcgaaccgaa
ctagggcaacctggcaggtttatcggaaatgatcagatctacaatgtaattgtaaccgcc
catgcttttgtaataatcttctttttagtcatgcccgttataattggaggatttggaaac
tgacttatcccgctcatactaggagccccagacatagcctttcctcgtataaataatata
agattttggcttcttccaccttccttgaccttgcttctctctagcgggcttattgaatct
ggagttgggacaggatgaacagtgtatcctcctttagcctcaagaatcgcgcacagcgga
ccagctgtagatttaggtattttttcgctccatctggccggggccagctctatcttaggt
tctgttaattttatttctactgttattaacatacgggcagaaggcataaggtttgacaaa
gtgccactattcgtgtggtctgtctttatcactacaattttactcctactgtcattgcct
gtgttagccggagcaattactatgttattaacagaccgtaatcttaataccacctttttt
gatccgagcgggggaggggatcctatcctgtaccagcatttgttttgatttttcgggcac
cctgaagtttatattctaattctccctgcatttggaatggtatcccacattgtaagacaa
gaatctaacaaaaaagaaactttcggggctttaggcatgatctatgctataattgctatc
ggcctcctaggctttgtagtatgggcccaccatatatttacagtcggcatggatgtagac
actcgagcctactttacatccgcaacaataatcattgcagtcccaactggtattaaaatc
ttcagttgactcagaaccttagaaggggcccaactatcttatactccagctcttctatgg
gcgttaggttttatcttcctgttcactttaggaggactcactggcatcgtactatctaac
tcttctattgatattatcttacatgacacctattacgtagtggcccactttcactatgta
ctatccataggagccgtttttgctatttttggaggagttgcccattggtaccctttgttt
accggcgtgtctttacatccttattgaataaaagtccaatttatccttatatttgcagga
gttaatataaccttctttcctcaacattttttagggctcggaggaatgccccgtcgttac
tctgactaccctgacgtctttacatactgaaatctagtatcttctattggttctcttgtc
tctgttgtttctgtaatactctttctatttattgtttgagagagtttagcaagaggacgc
cattcctcctcacatataaattttagctcttctatagagtggttacacgcagcccctccc
gcagatcatagctacagagaaattcctcttctatccaat---------------------
------------------------------tatc--------------------------
----------------------------tatag
>Proasellus_cavaticus_LR536614_1
------------cgatgattattctccaccaaccacaaggacattggcacactatatttt
attttcggggcctgggcgggcagagttggaaccgcacttagtatactgatccgcacagag
ctggggcaacctggtagctttattggcaacgaccagatctataacgtaattgtaactgcg
cacgcttttgttataattttttttttggtaatacccgttataatcggcgggtttgggaac
tgacttatcccgcttatgctcggggccccagatatggcttttccgcgcatgaacaacata
agattctggcttctgccgccatctcttacgctactcctctctagcggacttatcgagagt
ggggtaggaaccgggtggacagtgtacccgccactggcggcgagaatcgcccatagcggc
cccgctgtcgacctggccattttctcgctacacctagccggggctaggtctattttaggt
tccgtgaattttatctcaactgtagtcaacatgcgggctgaggggataagattcgataaa
gttccgttgtttgtttgatctgtttttattaccacatttctcctcctgctctcactacct
gtcttagcgggggctatcaccatacttttaacagaccgcaacttaaacacttcatttttt
gaccccagcggtgggggggacccaattctgtatcaacacttgttctggttctttgggcac
cctgaggtgtatattcttattttaccggcatttggaatagtgtcgcatatcgttagccag
gaatctaataaaaaagaagcatttggcgcccttggtataatttacgctataattgctatt
ggtattttagggtttgttgtgtgggcccaccacatgttcacagtggggatagatgtggac
acccgtgcatattttacatcggccactataattattgcagtccccactggaatcaaaatc
tttagctgacttagaacactagagggggcccaactctcctacaccccatctctaatatgg
gccttaggctttattttcttattcaccctgggcgggctaactggggtagtcctctctaac
tcttcaatcgacgttgttttacacgacacgtattacgttgtagcacatttccactatgtt
ctatccataggtgccgtatttgccatttttgggggggtggcgcactgatacccgctattt
acaggggtcaccttacacccatcctgaataaaagtccagtttattgtaatatttgttggt
gttaaccttaccttcttcccccagcacttcttagggctagggggcatgccccgacgctac
tcagactacccggatgtcttcacttactgaaatattgtgtcctcggttgggtctcttgtc
tccatggtctctgtcctattgtttctatttattgtctgagagaggtttgttagagaccgg
gctgttaccctccacataaatttcagctcttcgctagagtggtttcatagttccccgcca
gccgaccacagttatacagagatccccttattaacaaac---------------------
------------------------------ttc---------------------------
------------------------------taa
>Proasellus_coiffaiti_LR536626_1
------------cgttgattattttctaccaaccacaaagatattggaacattatatttt
atttttggagcttgggcgggaagagtaggaaccgctcttagtatacttatccggacagag
cttggccaaccaggtagctttattggcaatgatcagatctacaatgtcattgtaactgca
catgcttttgttataatctttttcctagttatgcctgtaataattggtggatttgggaat
tgattaatcccgttaatattaggagccccagatatagcctttcctcgtataaataatata
agattctgattattacccccctctttaacccttctactctcaagaggtttaattgaaaga
ggagtaggaacaggatgaaccgtttacccccctctagcagcaagcatcgcccacagcggc
cctgccgtagacctaggaattttttctttgcacctagccggggctagttcaattttaggc
tcagtaaattttatctctactgttatcaatatacgatctgagggaataagattcgataaa
gtcccgctattcgtttgatctgtatttattaccacagtacttttacttttatctctacca
gtcctagctggagctattacaatattattaacagaccgaaacttaaacacatcattcttc
gatcctagtgggggaggagatcctatcctctatcaacatttattttgattctttgggcac
cccgaagtctatattcttatccttcctgcgtttggaataatctctcacattgtaagccaa
gaatctaataaaaaagaaacctttggggcattaggtataatttatgctataattgctatt
ggtattttaggttttgtagtctgagctcaccatatattcacagttggtatagatgtagat
actcgagcatatttcacatctgcaactataatcattgcagtccccactggtattaaaatt
tttagttgattaagaactctagagggatcccagttaatttattctccagccttactttga
gcccttggttttgtgtttttatttacactaggaggacttacaggagtagtcttatcaaac
tcttcgattgatattatcttacacgacacatattatgtagtagcccacttccactatgtt
ctgtctataggagccgtatttgctatttttgggggggttgctcactgatacccactattc
acaggtttaactttacacccctattgaataaaagtccaattcatcgttatatttgcaggt
gtaaacttaacttttttcccacaacacttcttagggttaggtgggatgccccgacggtac
tcagattacccagatgtttttacatattgaaatattatttcttctgtcggatctttaatc
tcagttatctctgtgttattatttttatttattatttgagaaagatttgccagaaaccgg
tctgtgtctttccatataaatttcagctcttctttagagtggtttcatagatcccctcca
gcagaccacaggtacagagaaatcccgttattaactcat---------------------
------------------------------ttc---------------------------
------------------------------taa
>Proasellus_coxalis_LR536621_1
------------cgatgattattctccaccaaccataaagatattggtactttatatttt
atcttcggcgcttgatctggaagagttggcactgccctaagaatacttatccggacagaa
ctaggtcaacccggtagttttattggcaatgaccaaatttacaatgtaattgtaaccgcc
catgctttcgttataattttttttctagttatacctgtgataattggaggtttcggcaac
tgactaatccctttaatactaggcgccccagatatagcctttccccgtataaacaacata
agtttctggcttctccctccatctttaactctacttttatccagaggtctggtcgagaga
ggtgttggcacaggctgaaccgtctacccccctctagcagctagaatcgcccacagaggg
cctgctgtcgatttaggtatcttctccctacatctagctggtgtcagttctattttaggt
tctgttaattttatctcaactgtaattaacatacggacagagggtataagatttgataaa
gttcctttatttgtctgatcagtattccttactactatcttacttctactctcactccca
gttttagcaggagctattacaatgcttcttacagaccgtaatctaaatacttcattcttc
gacccaagaggcgggggggaccctattctttaccagcacctattttgattctttggtcac
ccggaagtatacattttaattctacctgcatttggcatgatctctcatattgtaagacaa
gaatccaataaaaaggaaacctttggcgctcttggtataatttacgctatagtcgctatt
ggaatcttaggttttgttgtgtgagctcaccatatattcacagttggtatagatgtagac
acccgcgcatattttacctctgctactataattattgctgtcccaacaggtattaaaatt
tttagatgactaagtaccttagaaggggcccagctaacatattcaccagcccttatatgg
gccctagggtttgtatttttatttacccttggggggctaacaggcgttgttctctctaac
tcgtccatcgatatcatcttacacgacacctactacgtagttgctcatttccattatgtt
ctatcgataggggcagtattcgccattttcggcggcattgcccattgatatcctttattt
acaggtctctcccttcacccttattgaataaaagttcaatttctaaccatattcgcaggt
gttaacttaacttttttcccgcagcattttttaggtcttgggggaataccacgacgttac
tcagactaccccgacacctttacatactgaaacattatctcttctatcggctcacttatt
tcggtcatctcagttcttctatttctatttattatttgagaaagattagttagtaatcgc
gctgtaacataccatataaattttagctcttcgttagaatggtatcacagctccccacca
gccgaccacagttataacgagatccctcttctagcgcac---------------------
------------------------------ttc---------------------------
------------------------------taa
>Proasellus_ebrensis_LR536613_1
------------cgatgacttttttcttctaatctcaaagatattggaacattatatttt
attttcggagcttgagctggaagggtaggtaccgcactaagcatactaatccgcacagag
ttaggacaacctggtagttttattggaaatgaccaaatttataatgtaattgtaacagca
cacgcttttgttataatcttctttttagttatgcctgttataattggtggtttcggaaat
tggataattccccttatactaggtgcaccagatatggcgtttccgcgaataaacaatata
agattttgactgctacctccatctcttaccctcctcctatctagaggtttaatcgagtct
ggggttggcacaggctgaacagtttaccccccattagcagccagaatagcgcacagaggg
ccagctgtagatttaggtattttctccctgcacttagctggggctagctctattttagga
tctgttaattttatttcaactgttattaatatacgagcagagggtataagatttgataag
gtgcctctttttgtgtgatctgtgtttattactacaattttactacttttatccttacct
gtcctagctggggcaattactatattactaacagaccgcaaccttaacaccaccttcttc
gaccctagcgggggaggggacccaattctttaccagcatttgttttgattttttggtcac
cctgaagtgtatattttaatcctcccagcctttggtatggtgtcccacattgtgagacaa
gaatctaataaaaaagagacctttggtgcattaggtataatttatgctataattgccatt
ggggttttagggtttgtagtgtgagctcatcatatatttacagttgggatagatgtagat
actcgagcctattttacctcagctactataattattgcagtcccaactggcattaagatt
tttagttgacttagaactctagaaggagctcaactgacctattccccctctcttatatgg
gctttagggtttatctttctatttactttaggaggccttacaggagtagttttatctaac
tcctccattgacattattttacacgatacgtattatgtagtagcccactttcactatgtt
ttatctataggagctatttttgctatctttggcggagtcgcccattgatatcctttattc
acaggtgtatctttacacccgtattgaataaaagtacaatttatacttatatttgtaggt
gttaatttaacctttttccctcaacacttcttagggctaggtggtataccgcgacgatat
tctgattaccctgatgtgttcacttattgaaatcttatctcttctattggctctcttatc
tctgttgtctctgttatgttattcctctttatcgtttgagaaagatgagacagaagaaga
aaatcctcctcacatataaatttcagctcctctatggaatggatacgcaattcaccccct
gcagaccatagctacagagaaattcctttattatctaat---------------------
------------------------------tacaaaaatagtagtctaacaaaga-----
----------------------------tataa
>Proasellus_escolai_LR536612_1
------------cgatgacttttttctaccaatcacaaagatattggaactttatatttt
atttttggtgcctgatctggaagagtaggaactgccttgagtatactaatccgcactgag
ttggggcaacctggcagatttattggaagcgaccagatctacaatgttattgtcaccgcc
cacgcctttgtgataatcttctttctagttatacctgtaataattggcggatttggaaac
tgactaatcccccttatactaggggccccggatatagccttcccccgaataaataatata
agattttggctactcccgccttctttaacactcctgctctctaggggtcttattgaatcg
ggtgttgggacagggtggaccgtgtacccccctctagctgcaagaatcgcccacaggggt
cctgctgtagatttgggtatcttctctctccacctggcgggtgccagctctatcttaggc
tctgtaaattttatctcaactgttattaacatgcgagcagagggcataagcttcgacaaa
gttcctctttttgtatgatccgtttttattacaacaatcctcctattactgtccttacct
gtcttagctggggcaattactatgttattaacagatcgtaacttgaacacaacattcttt
gaccccagggggggtggggaccctatcctataccaacatttattttgatttttcggacac
ccggaggtttatattttgatcctccccgcttttggtatgatctcccatattgtaagacaa
gagtctaataaaaaagaagctttcggggctttaggtataatctacgctataattgctatt
ggtattttagggtttgtggtttgagcccaccatatattcaccgtagggatagatgtagac
acccgggcttactttacatccgccacgataatcattgcggtcccaactggtattaaaatc
tttagctgattaagaactttggaaggcgcccaactaacatattctccttctcttctatga
gccctgggctttattttcttatttaccttagggggattaactggggtggtcctgtctaac
tcttctattgatattattttacatgattcttattatgtggtagcacactttcactatgtt
ctatctatgggggctgtattcgccattttcgggggcatcgcgcactggtaccctttgttt
acaggggtttctcttcacccctattgaataaaagcccaatttgtaattatatttatcgga
gttaacttaactttcttccctcagcatttcttagggcttggtgggataccgcggcggtat
tctgactacccggatgttttcacctactgaaacattatctcttctatcgggtctttagtc
tcagttatctcagttcttatattcttattcattatttgagagaggttagcaagaggccgc
accgcctcctcacatataaatttcagctcttccctagagtgatttcacacagcccctcct
gctgaccatagatatagtgaaatccctttactatctcac---------------------
------------------------------ttct---atattagtctaataaaga-----
----------------------------tataa
>Proasellus_grafi_LR536602_1
------------cgatgatttttttctaccaatcacaaagatattggaacattgtatttt
atcttcggagcttgagctggaagtgttggcactgcgctaagtatatggattcgaacagag
ctgggtcaaccagggagatttatcggaaacgatcaaatctacaatgtactcgtaactgca
catgcctttgtaataatcttttttttagttatacctgtaataattggaggatttggaaac
tggctaatcccactaatattaggggcacctgacatagcttttcctcggataaataatata
agattttgactcctccccccttctttaacacttctcttatctagaggccttattgaatca
ggtgttggcaccggatgaacagtttacccccctttggcagcaagaatcgcccacagtggg
cctgccgtagaccttggtattttctctctccacctagctggggctagttcaattctaggt
tctgttaacttcatctcaactgttattaatatacgctcagaagggataagcttcgataaa
gtaccgctatttgtatggtctgtcttcattactacaattttactccttctctccttgcca
gtgctagcaggtgcaatcacaatactattaacagaccgtaacctcaataccacctttttt
gaccctagaggagggggggatcctatcctgtaccaacatttattctgatttttcgggcat
cctgaggtttatattttaatccttcccgccttcgggataatctcacatattgtaagacaa
gaatcaaataaaaaagaagcatttggcgctctgggtataatttatgctataatcgccatt
ggtattttgggttttgtggtgtgagcccaccatatatttacagtagggatagatgtagac
actcgagcttatttcacctcagctactataattatcgccgtaccaactgggatcaagatc
tttaggtggctcagaactctagaaggagctcaactaacatattctcctgccctgctatgg
gcgctaggttttatttttctattcactttagggggtcttacaggagtagttctctccaac
tcttctattgatattatcctacacgacacatattatgtggtggctcattttcactacgtc
ctgtctataggagctgtctttgccattttcggaggaatcgcccactgataccctttattt
acaggagtatctttacacccctattgaataaaagtacaatttgtagtaatatttgtgggg
gtaaatttaacttttttcccgcagcactttttagggttagggggcataccccgacgatat
tcagactaccccgatgtctttacatattgaaatattatctcttctgtgggttcacttatt
tctgtggtttctgttctcctatttctatttattatttgagagagactcgtaagaagacgt
gcaaccagctcccacctaaactttagctcttccctagaatggttccactcctctcctccc
atggaccatagttatagagaaattcctctcctatcccac---------------------
------------------------------ttct---atagtagtctaataaaga-----
----------------------------tataa
>Proasellus_granadensis_LR536611_1
------------cgatgacttttttctaccaatcacaaagatattggaactttatatttt
attttcggtgcttgatctgggagggcggcgacagcactaagcatattaattcgcactgaa
ttaggccagccaggtagatttatcggcaatgatcaaatctataatgttatcgtgaccgct
catgcttttgtaataattttctttctggttatacctgtaataattggcgggtttggaaat
tgaataatccccctaatactaggggccccagatatggccttcccgcgtataaacaatata
agattttggctgctccccccttccctaacactcctgctttctaggggtcttatcgagtct
ggagtaggaacgggatggacagtatacccccctctagcgtcaagaatcgcccacaggggc
cccgctgttgacttgggtattttctccttacacttagcaggagctagctctatcttaggt
tctgttaattttatttcaactgttattaatatacgctcagagggtataagcttcgacaag
gttcctctctttgtgtgatctgtttttattacaacaattcttttacttttgtccctgcca
gttctagcaggagcaattactatattattaacagatcgtaatctaaacactacattcttt
gaccccagcggggggggggatcctatcttataccagcatttattttgattttttgggcac
cctgaagtgtatattttaatcctcccagctttcggtataatctcacatattgttagccaa
gagtccaacaaaaaagaagcttttggggctttaggtataatttacgcaataattgccatt
ggtatcttagggtttgtagtatgagcccatcatatattcacagtagggatggatgtggac
actcgagcctattttacatcagccacaataatcattgcagttccaactgggattaaaatt
tttagctgacttagaacgttagagggagcgccactaactttctccccctccctcctgtgg
gcattagggtttattttcttgtttaccttagggggtttaacaggcgtagttctttcgaac
tcttctattgatattattttacacgattcttattatgtcgtcgcacattttcactatgtc
ttatctatgggggctgtatttgctattttcggtggtgtcgcacattgataccctttattc
acaggggtatcccttcacccctattggataaaaattcaatttgcagtaatatttatcggt
gttaatttgacttttttcccccagcattttttagggcttggcgggataccgcggcgatac
tctgattatcccgatgttttcacatattgaaacattatctcctcaattgggtctttaatc
tcagttatttcagtacttatatttatatttatcgcctgggagcggctggtgagggccgcc
gccacgacctcgcagataaattttagctcctccttagagtgattccactctgctccccct
gcagatcatagttacagtgaaactccattgctttcccga---------------------
------------------------------cttc--------------------------
----------------------------tataa
>Proasellus_hercegovinensis_LR536610_1
------------------atattctccaccaaccacaaagatatcggaacattatatttt
atctttggggcctgatcaggtagggtaggcaccgcactaagaatattaattcgcacagag
ctaggtcaaccaggtagatttattggcaacgaccaaatctataatgtcattgtaactgcc
cacgcatttgttataatcttctttcttgtaatacctgtaataatcggaggctttggaaat
tgattaatccctcttatacttggggcccctgatatagcattcccgcgaataaataacata
aggttttggttactccccccttctctcacactcctgctatctagcggattaatcgagaga
ggggtaggtactggttgaacagtttaccccccgttggcagcaagtatggcccacagtggt
cctgctgtagatttgggcattttttcacttcatttggcgggggctagttctattcttgcc
tctgtaaactttatttctactgtgattaacatacggtcagaaggcataaccttcgacaaa
atccctttatttgtgtgatctgtgttcctgactactattcttctccttctctctctccct
gtattggcaggggctattacaatactattaacagaccgtaacctaaacacgtcatttttc
gacccaagaggagggggagatccaatcctgtaccaacatctattttgatttttcgggcac
cccgaagtttacattttaattctcccagctttcggaatagtctcccatattgttagccaa
gaggcaaataaaaaggaaacattcggggctcttggtataatttacgctataattgctatc
ggaattttaggcttcgttgtttgagcccaccatatgtttacagtaggaatagatgtagac
acccgcgcctattttacatccgccactataattattgcagtcccaactggtattaaaatt
tttagttggctgagaaccttagaaggtgcccaactatcttactccccggcccttatatgg
gccttgggcttcgtgttcttattcacccttgggggtcttacaggagtagtcttatctaac
tcctccattgacattatcctccacgatacctattacgtagtagcacacttccactacgtt
ctatccataggagctgtattcggtatttttggtggaatttcccactgataccccttattc
acaggtctatcccttcaccctctctgaataaaagttcaattttttaccatattcactgga
gttaacctaactttcttcccgcagcacttcttaggactgggcggtatgccccgccgctat
tctgactaccccgacgtgttcacttactgaaatattatctcttccgttgggtccttaatc
tctgttatttcagttttactatttttattcattatttgagaaagattggccaggaaccgg
gtggccactttccacattaactttagctcttcactagaatgattccacagatctcctccg
gcggaccatagatttagcgaaattcctattttatctaat---------------------
------------------------------ttc---------------------------
------------------------------taa
>Proasellus_ibericus_LR536606_1
------------cgatgattcttttccaccaatcataaagatatcgggactttatatttt
atttttggggcctgatccgggagggtggggaccgctctaagtatattaatccgcactgaa
ttgggacaacccgggagttttatcggagatgaccagatctataatgttattgtaaccgca
catgctttcgttataatcttttttctagtcatacctgtaataatcggcgggttcgggaat
tggcttatccctttaatgctaggcgccccagacatagcctttccgcgtataaataatata
agattttgacttctccccccttctttagttctacttctctccaggggtttaatcgaatct
ggtgtcggcacggggtgaaccgtgtaccccccgctagcctcaagaattgcccacagcggg
cctgctgtggacttgggtattttttccttgcacctggctggggccagatctatcttaggg
tctgttaattttatctccactgtgattaacatgcgggcagaagggatgagtttcgacaaa
gtccccctctttgtgtgatctgtatttcttactacaattcttttgctactctcattgccc
gttctggcgggggccatcaccatgctgctaacagaccgtaatttgaataccactttcttc
gatcctagcggagggggggatcctatcctgtaccagcacttgttttgattcttcgggcac
cctgaagtttatattcttatcctccccgccttcgggatagtctcccacattgtcagccaa
gaatctaataaaaaagaaaccttcggggccttaggtataatttatgctataatcgccatt
ggggttttaggttttgtggtttgggcccaccatatatttacagtcgggatagatgtggac
acccgcgcgtatttcacctcagctacaataattattgcggtccccactggtattaaaatt
ttcaggtggcttagaaccttagagggctctcagttaacatactccccctccctactgtgg
gcgctaggttttgttttcttatttacattagggggccttactggggttgttctgtcgaac
tcttctattgatattattttacacgatacttactatgttgtggcgcacttccactacgtc
ctgtctatgggcgccatttttgctatttttggcgggatcgcccactggtaccccctgctc
acaggcgtgtctttacacccttactgaataaaagtacaatttgccactatgttcatcggg
gtaaatctaactttttttccacaacatttcctgggccttggcggcatgcctcgccgatac
tccgattacccggatatctttacgtattgaaatattatctcttctattggctccctaacc
tcagttctttctgtcttattgttcgtgtttattatctgagaaagtctggtaagaagccgg
gtttcctcctctcatttaaacttcagctcttctttggaatgattccactcggcccctccc
tcggaccatagttataaagaaattccgcttctatcttac---------------------
------------------------------ttct---tcagtagtccaagaaaga-----
----------------------------tataa
>Proasellus_jaloniacus_LR536609_1
------------cgatgactcttttccaccaatcacaaagatattggaactttatatttt
attttcggagcttgatctgggagagtaggaactgcactaagcatgcttatccgaactgag
ttagggcaacctggcagatttattggaaacgaccaaatttataatgtaattgtcactgcc
cacgctttcgtaataattttctttttagtaatacctgtaataatcggtggatttggtaat
tgattaattcctctcatattaggagccccagatatagcattccctcgtataaacaatata
agattttgactattgcccccttctctaaccctactactttctagtggtcttattgaatca
ggagttggaacaggatgaacagtttaccctcctctggctgccagactcgctcacagggga
cctgcagttgatcttggaatcttttcccttcacttagcaggagccagctctatcttaggt
tctgtgaattttatctcaactgttattaatatacgctcggaggggataagatttgacaaa
gtcccactattcgtttggtctgtattcattaccacaattcttctattactatcactacct
gtgctagccggagccatcaccatgttgctaacagatcgaaacttaaacactaccttcttt
gaccctagtggagggggagatcctattttgtatcaacacttgttctgattttttggtcac
cctgaagtctacattttgattttacctgcttttggtataatctcccatattgtaagacaa
gagtctaataaaaaggaagcctttggtgctctgggaatgatttacgctataattgctatc
ggcatcttagggtttgtggtctgagcacatcacatattcacggtaggtatagatgttgac
acccgtgcttattttacatctgctacaataattattgcagtccccactggtattaagatt
tttagttgacttagaaccttagaaggagcccaattaacttactctccttccctcttatgg
tcactaggctttgtttttttatttactttagggggtttaaccggagtagttttatcaaat
tcttctattgacattatcttacacgattcatattacgttgtagctcattttcattatgtt
ttatcaataggagcagtcttcgctattttcggaggcattgcacattgataccctttattt
acaggcatctctctccacccctattgaataaaaatccaatttgtagttatgtttattggg
gtcaatataacctttttccctcaacacttcttaggacttggaggaatgccgcgacggtat
tccgactatcccgatgtttttacctactgaaatattatctcttcgatcggctctttaatc
tcagtcatttcagtcctcttatttttatttattatttgagaaagattagtaagaggtcgt
gcttcatccgctcatataaattttagctcttcattagagtggtttcactcatcaccccct
gcagaccacaggtatagtgaaatccccttactagcacat---------------------
------------------------------ttct---atagtagtctaacaaaga-----
----------------------------tataa
>Proasellus_karamani_LR536605_1
------------cgatgattattttctactaaccacaaagatatcggaacattatatttt
atcttcggcgcctgatccggtagtgttggcactgctttaagtatattaattcgaacagaa
cttggacaaccaggaagttttattggcaacgatcaaatttataatgtaattgtaaccgcc
cacgcatttgttataattttcttcttagtaatacctgtaataatcggagggtttggaaac
tgattaatcccccttatattaggagcaccagatatggcctttcctcgaataaacaatatg
agattctggctcctcccccccgctcttaccctgcttctatctagagggctaatcgaaaga
ggagtaggaaccggttgaactgtttaccctcctcttgcagctagaattgcacatagtggc
cccgctgtagatctagggatcttctctcttcatttagcgggagctagctcaatcttaggc
tccgtaaattttatctctactgtaatcaatatacggtctgaaggtataagcttcgacaaa
gtccccctatttgtttgatccgtctttttaaccacaattcttctgttactctccctccca
gtcttagctggagctattaccatactcttaacagaccgtaatctaaacacctcttttttt
gatcctagtggcggaggagacccaattttatatcaacacctattttgattttttggccat
ccagaggtttatattttaattctaccagctttcggtataatctcccacattgtaagacaa
gaatctaataaaaaggaaacatttggagctttgggcataatctatgctataattgctatt
ggagtcttggggtttgtagtatgggctcaccatatatttactgtaggtatagatgttgac
actcgagcctacttcacctccgccactataattattgcggttccaacaggcattaaaatt
tttaggtggttgagaacattagagggggctcaactttcatactccccggcgctgatatgg
gccttaggttttgtctttttatttaccctcggtggtctaacaggtgtagtactatctaac
tcctccattgatatcgtattacacgacacttactatgttgtagcacacttccactatgtc
ctatccatgggcgcagtattcgcaattttcggtggagttgctcactgatacccactattt
acagggctgaccttacacccctattgaataaaagtacaatttttaacaatatttgcaggg
gttaatcttacttttttccctcaacactttctaggcctaggaggaataccccgccggtat
tctgactatcctgatgtatttacatattgaaacatcgtctcttctattggctctttaatc
tctgtaatttcagttctattattcttatttattgtctgagagagatttgcaagaaatcga
acagtcacaactcatataaattttagctcttctctagagtgatttcatagttccccacca
gcagaccacaggtatagtgaaatccctcttctaactcat---------------------
------------------------------ttc---------------------------
------------------------------taa
>Proasellus_margalefi_LR536601_1
------------cgatggctcttctccactaatcacaaggatatcggaaccctatatttt
atcttcggagcttggtccggaagggtgggaacggccctaagcatactcattcggaccgaa
ttagggcagcctggcagctttatcggcaacgaccaaatctataatgttattgtaactgca
cacgcctttgtaataattttctttcttgttatgcctgttatgatcggcgggtttgggaac
tggctaatcccccttatactcggcgccccagatatagctttcccccgtataaacaatata
agattttgacttcttccgccgtccctgaccctccttctctccagtgggctaattgaatcg
ggcgtcggcactgggtggacagtgtacccccctctggcggcgagaatcgcccatagcggc
cccgctgtagatctgggcatcttttcccttcacttagcgggggctagctccatcctgggc
tccgttaactttatctccactgtcattaatatacgatcagaggggataaggtttgacaag
gtcccgctatttgtatggtctgtttttatcactacaattcttctactcctgtcactaccc
gtcctagcaggagctatcactatgctcctaacagatcgcaacttaaacactaccttcttc
gaccctagtggggggggggaccctatcttgtaccagcatttattttgattttttgggcac
ccagaggtctacattctgatccttcctgccttcggcatgatttcgcatattgtcaggcaa
gagtcaaataaaaaagaagcctttggggccctgggaataatttatgccataatcgccatc
ggaatcttaggatttgtggtctgagcccaccatatatttactgtcggcatagatgtagac
acccgtgcctactttacctcggctaccataattattgccgtccccactgggattaaaatt
tttagctgacttagaaccttggaaggcgcccaattaacctactccccctctctcctgtgg
gccttgggcttcatcttcttattcaccctagggggacttacaggggtggttctatccaat
tcttctatcgatatcatcctccatgactcatactacgtagtggcccatttccactatgtt
ctctctatgggggcggtattcgctatctttggcggggtatctcattgattccccctattc
accggcgtctctctccacccctactgaataaaagtacaatttgtaattatattcgtcggg
gtaaatttaaccttcttcccgcagcattttttagggcttggcggcatgccccggcggtac
tctgactaccccgatgtatttacctattgaaatattatctcttcccttggctcactaatc
tcagttatctcagttctttttttcttatttattatttgagagagtctagcaaggggacgg
gtcgcctcctctcatataaacttcagctcctcactagagtggttccactcttcacccccc
gccgaccatagcttcagagagatccctcttctatctcac---------------------
------------------------------ttct---acaatagtctaaaaaaga-----
----------------------------tataa
>Proasellus_meridianus_LR536625_1
------------cgatgacttttttctaccaatcacaaggatattggaactttatatttt
atctttggcgcttgagctggcagagtaggcaccgccctaagaatactaattcggacagaa
ttagggcaacctggtagatttatcggtaacgatcaaatttataatgtacttgttacggcc
cacgcttttgtgataattttctttttagttatacctgtaataattggtgggtttggaaac
tggttaattcctcttatgctaggtgccccagatatagctttcccgcgtataaataacata
aggttttgacttctgcccccatccttaactctcctcctctctaggggtctaattgaatcg
ggcgtaggaacaggatgaacagtctaccctcctttagcagcaagtattgcacatagcggc
cctgcagtagaccttggtatcttttctctccatttagcaggcgccagctcaatcttaggg
tcagttaactttatctctactgttatcaatatacgctcagaggggataagatttgataaa
gtcccacttttcgtatggtctgtttttatcactacaatccttcttcttctctccctccca
gttttagcgggggcaattactatattattgacagatcgtaacttaaacactactttcttt
gacccgagcgggggaggggatcctatcctataccaacatttattttgattctttggccac
cctgaagtatatattttaattctacctgcctttggtataatttctcatattgttagacag
gagtctaataagaaagaaacctttggagccctaggaataatctacgctataatcgctatc
ggtattttaggttttgtagtatgggcccaccatatgttcaccgtcggcatagatgtggac
acccgagcctatttcacctccgctacaataattattgcggtgccgactggaattaaaatt
ttcagatgacttagaacattagagggagcccaattgaccttctcccccgcccttttatga
gccctaggcttcgtgttcctatttacacttggagggttgacaggggtagtcctatctaac
tcctctattgatattatcttacatgattcttactatgtcgtggcccacttccattacgta
ttatctatgggcgcggtattcgccatttttggaggtattgcccactggtaccctttgttt
acaggtgtctctttacacccgtactgaataaaagttcaatttgtagctatattcgtggga
gtaaaccttactttcttcccccaacacttcttagggttgggagggatgccccgacgctac
tcagattaccctgacgtcttcacctattgaaatattatctcatctattggctcattaatc
tcagtcatcgcagttctcttgtttttatttatcatctgagagagactggcgagaggccgt
gccacttcctcccatataaactttagctcttccctagaatgatttcactcctctcccccc
gcggaccatagttatagagaaattcctcttctctcatac---------------------
------------------------------ttct---tcaatagtctaaaaaaga-----
----------------------------tataa
>Proasellus_ortizi_LR536623_1
------------cgatgattcttctctaccaatcacaaagatattggaacattatatttt
atttttggggcttgatctgggagtgtaggcacagcgctaagaatattaattcgaaccgaa
ttagggcagcctgggagatttattggtagagatcaaatctacaatgtaattgtcaccgct
catgcttttgtaataatttttttcttagttatacccgtaataatcggaggatttgggaac
tgactaattcctcttatattaggtgctccagatatagctttcccgcgtataaacaacata
agattctgacttttacctccgtctctaaccttactattgtccagcgggcttattgaatca
ggcgttggaacaggttggacagtatatcctcctttagcagcaagaattgcccacaggggg
cctgcggttgacctgggaattttttctctccatttagccggggctagctctatcttgggt
tcagttaactttatttctactgtcatcaatatgcgagcagaaggtataagctttgataaa
gtaccactttttgtgtggtccgttcttatcactacaattttattactcctgtccctccca
gtactagcaggagcaattaccatgttattaacagaccggaacctcaacaccacattcttc
gaccctagcgggggaggagaccctatcttgtaccagcacttattttggttttttggccac
ccagaagtttatattttaattttaccggcctttgggatagtatctcatatcgtaagccaa
gaatctaataaaaaagaaacctttggcgccctaggtataatctacgccataattgctatt
ggtatcttaggctttgtagtgtgagctcaccacatgtttacagtcggaatagatgtagat
actcgagcttattttacatccgctacaataattattgcagtccccacaggtatcaaaatc
ttcaggtggcttagcaccctagaaggggcgcagttgacttactccccatcgcttatgtga
gccttaggttttatcttcttgttcactttaggaggactaacaggagtagttctgtctaac
tcttctatcgatattatcctacacgatacttattatgtagtggcccattttcactacgtt
ctatctataggagctgttttcgctatttttggaggtgtagcacattgatacccattattt
acaggagtctctttacacccttattgaataaaaacgcaatttattattatatttattggc
gttaatttaactttcttcccccagcactttttaggattaagaggaatgccacgacggtat
tctgactaccctgatgtttttacttattgaaatattatctcctctatcggatctcttatt
tctgttatttctgttttactatttatttttattatttgagaaaggttagtaagcatacgc
cctgccacatcgcatataaacttcagctcttccttagaatggttccactcatccccgcca
gcggaccatagctatagagaaattcctcttctgtctgat---------------------
------------------------------tcta---taaatagtctaacaaaga-----
----------------------------tataa
>Proasellus_parvulus_LR536618_1
------------cgatgattattttctacaaaccataaagatattggaactctatatttt
atctttggggcctgatctgggagagttggcactgcgttaaggatattaatccgaaccgaa
ctaggacagcctggaagttttatcggaaacgatcaaatctataatgtaattgtaaccgcc
catgccttcgttataattttctttttagttatacctgttataattggcgggtttggtaat
tgattaatcccgttaatactaggagctcctgatatagccttcccccgaataaataatata
agcttctgactacttcccccctccctcgctctcctcctatcaagaggtttaattgagaga
ggcgtaggaaccggctgaactgtttaccctcctctagccgcaagaatcgcgcatagtggc
cccgctgtcgatctaggtattttttctttacatctcgcaggagcgagttcaatcttgggc
tccgtaaattttatctctactgtaattaatatacgctctgaaggtataagctttgacaaa
atccccctatttgtttgatctgtctttattacgactattctgctacttctctctctacca
gttctggcaggtgctatcactatattacttacagaccggaacttaaatacaacatttttt
gaccctagaggtgggggggaccctatcttataccagcacttattttggttttttggccat
cccgaagtatatattttaatcttacctgcttttggcataatctcccatattgtaagccaa
gagtccaacaagaaagaaacattcggggctttaggcataatctacgcaataattgccatc
ggtattctagggttcgttgtttgagcccatcatatatttactgtagggatagatgttgac
actcgtgcatattttacctctgcgaccataattattgcagtccctactggtattaaaatt
tttagttgactaagaactttagaaggagcccagctaacatcttccccctcccttatatga
gcgctaggattcgtattcctatttactttagggggacttactggagttgtgttatccaac
tcctctatcgatatcgtcctacacgacacatactacgtagtcgcacactttcattacgtg
ctctcgataggagcagtattcgcaattttcggcggagtggctcactggtacccgctcttt
actggcctatctctccactctggttgaataaaagcccaatttttagttatatttatcgga
gtaaatcttaccttcttcccccaacacttcttaggcttaggaggcatgccccgccgatac
tcagattacccagatacttttacgtactgaaatatcgtgtcctctattgggtccctaatt
tcagttatttcagttttattatttctatttattatttgagaaagcctaattagaactcgt
tctgtagtttatcacataaatttcagctcttccctagagtgatttcatagatctcctcct
gcggatcatagctataacgagatccccctgctatccgac---------------------
------------------------------ttc---------------------------
------------------------------taa
>Proasellus_racovitzai_LR536620_1
------------cgatgatttttttctaccaatcataaagatatcggaactttatatttt
atttttggggcctgatctgggagagtggggactgccctaagtatgctcatccgcaccgaa
ctcgggcagccagggagatttatcggtaacgatcaagtctacaatgttattgtaaccgcc
catgcctttgtaataattttcttcctagtgatgcccgtgatgattggaggttttgggaat
tgactgattccgctgatactaggagctccagatatggccttcccccgtataaataacata
agattttggctgctccctccttcactaacccttcttctagctagagggctaatcgagtcc
ggggtggggaccgggtggacagtttacccccctttagctgccaggattgcacacagcggg
cccgctgtggatttagggatcttttctctccacctggccggggccagctctattttaggc
tctgttaattttatttcaactgttatcaacatgcgggcagagggcataagctttgataaa
gttcctttatttgtgtggtcggtttttattacaacaattctcttacttttatctttgcct
gtgctggccggcgcaatcactatactactaacagaccgtaatttaaataccactttcttc
gaccctagagggggaggggaccctattttataccaacatttattttgattctttgggcac
cccgaagtttatatccttattctccccgcttttggtataatttcccatatcgtcagacag
gagtctagtaaaaaagagacctttggcgccctagggataatctacgctataatcgctatt
ggtattttagggtttgtagtctgggcccaccatatattcaccgtgggcatagatgtcgac
acccgcgcttattttacatccgctacaatgattattgcagtccccactggcattaaaatc
tttagttggctcaggaccctagagggcgcacaactaacttactctcctcctttattgtgg
gccttgggtttcatttttctgttcacacttgggggcttgaccggggtagtgctgtctaac
tcctcccttgatattatcttgcacgactcttactacgttgtagcccacttccattatgta
ttatctatgggggcggtattcgctatctttgggggcgtcgctcactggtacccgctattc
acgggggtctccttacacccgcactggataaaagtccaatttgtagttatgtttattggg
gttaatctgactttcttccctcagcacttcttaggtcttggtggcatgccccggcgttac
tccgactacccggatgtgtttacatattgaaatattatctcttctgtcgggtccttaatc
tcagttatttcggttttactattcttatttattatctgagagagactggctagaagccgt
gcttcctcttcacatataaactttagttcgtcgctagagtggttccactcctccccacct
gcggaccacaggtatagagaaatccctcttctgtccaat---------------------
------------------------------ttct---atgttagtctaactaaagatata
aaatttagaattttaagatgttttaactcgtag
>Proasellus_rectus_LR536622_1
------------cgatgacttttctctaccaatcataaagatattggcacactatatttt
attttcggggcctggtccggaagtgttggtaccgccttaagaatattaattcgcactgag
ttaggacagcctggtagatttattggtaatgatcagatttataatgttattgttacagcc
cacgcttttgtaataatcttctttttagttatacctgtgataattggcggattcggaaat
tgacttatccctcttatattaggagctccagatatagcttttccgcgcataaataatata
agattctggctacttcccccctccttaacccttctgctctccaggggacttattgaatct
ggggtaggcaccggctgaaccgtttacccaccactagcagcaagaattgcgcacaggggc
cctgcggtcgacctggggatcttctctctacacctagctggcgctagatccatcctaggt
tccgttaattttatctcaactgtaattaacatgcgatctgaggggataagttttgacaag
gtgcctcttttcgtgtggtcagtgtttattacaacaatcttacttctattgtcgttacct
gtcctagctggggcgattaccatgctcctcaccgaccgtaacctaaacaccacctttttc
gaccccaggggagggggggaccctatcttgtaccaacatctattttgattctttggccac
cccgaggtctatattctaattctgccggcctttggtataatctcccatattgtaagacaa
gaatcaaataagaaagaagccttcggggccttgggaataatttatgctataattgccatc
ggtatcttgggttttgtagtatgggcccaccatatatttaccgttggtatggatgttgac
acccgtgcatattttacatccgccacaataattatcgcagtccccacaggtattaaaatt
ttcaggtggcttagaaccctagagggtgcccaactaacatattcaccctctcttctgtgg
gccctagggtttgtctttttattcaccctgggcggcctgaccggtgtagtcttgtctaac
tcctctctagacattatcttacacgattcttactatgttgttgcccatttccactacgtc
ttgtctataggcgcagtctttgctatttttggcggaatcgctcactggtacccattattt
acaggtgtctcccttcacccctactggataaaagtacaatttgtagtaatatttattggg
gttaatttaaccttcttcccacaacacttcctaggtctaggcggaataccccggcggtat
tcagactatcctgatgtgtttacctattgaaatattatctcttccattgggtctttaatt
tcagtggtctcagttctcctatttttatttattatttgagaaagattggcaagaagccgc
gtctcatcttcccatataaatttcagctcttctctagagtggttccatgcttctcctcct
gcagatcatagatacagagaaatccctcttctatcaaac---------------------
------------------------------ttct---atggtagtctaaaaaaga-----
----------------------------tataa
>Proasellus_solanasi_LR536619_1
------------cgatgacttttttctactaatcacaaggatattggcactttatatttt
gttttcggggcctgatcaggaagagtaggaacagcgctaagtatactaattcgcacggaa
ctaggccaaccaggtagatttattggaaatgaccaaatttacaatgttattgttacagct
catgcttttgtaatgattttctttttagttatacctgtgataattggcgggtttggaaat
tgactaatccccctaatactaggggccccagatatggctttcccacgcataaataatatg
agattctgattgctccccccctctttaacccttttactttctaggggtctaatcgaatca
ggtattggaacagggtgaacagtgtaccctcctttagcagcaagaatcgctcatagcggg
ccagctgtagatttaggtattttttccctccacctagcaggagctagctctattttaggt
tctgtaaattttatttcaactgttattaacatacgctcagaaggtataagtttcgataaa
gtccctctttttgtgtgatctgtttttattacaacaattctcttacttctatctttacct
gtcctagcaggggcaattactatattattaacagatcgcaacttaaatactaccttcttt
gatcctagcgggggaggggaccctatcttataccaacatttattttgattcttcggacac
ccggaggtatatattttaatcctccctgctttcggtataatctcccatattgtaagacaa
gaatcaaacaagaaagaagcttttggggctttaggtatgatttatgcaataattgctatt
ggcattttaggttttgtagtatgagcccaccatatattcaccgtaggtatagatgtggat
acgcgagcttattttacttctgctacaataatcattgccgtgccaactggaattaaaatc
tttagctgactcagcacattagaaggggctcaactagtgtattcccccgctctcttgtgg
gcgctgggttttgttttcttatttaccttagggggtctaacaggcgttgttctatccaac
tcttctatcgatattattttacacgattcttactatgtagtagcacattttcactatgtt
ctatccatgggagctgtattcgccattttcgggggcgtcgcgcattgatacccattgttt
acaggggtctctcttcacccctactgaataaaagttcaatttgtagtaatatttattggc
gttaatttaacttttttccctcagcattttttaggacttggggggataccacgacggtac
tccgattaccctgatgttttcacttattggaacattatctcttcagttgggtcgttaatc
tcagttatctcagtacttatgttcctatttattatttgagaaagattggcaagaagtcgt
gctactacatcacatttaaactttagctcctccttagagtgattccactcggcccctcct
gcagaccacaggtatagtgaaatcccgctgctttctcat---------------------
------------------------------ttct---atattagtctaataaaga-----
----------------------------tataa
>Proasellus_spelaeus_LR536624_1
------------cgatgacttttttctactaatcataaagatattggaactctatatttt
atttttggggcctggtctggaagagtgggaacagccctgagtatattaattcgcaccgaa
ctggggcagcctgggagatttatcggaaacgaccaaatttataatgttgttgtgacagcc
cacgccttcgtaataatcttttttttagtcatacctgtaataatcggtggttttggtaac
tgactaattcctcttatgctaggggcacctgatatagctttcccgcgcataaataatata
agattttggcttcttcccccttccttgaccttactcctatccagaggtctcattgagtcc
ggggtaggcacaggatgaacagtgtaccctccactagcggcgagaattgcacatagaggc
cctgctgtagatctaggaattttttcccttcacctggcaggagctaggtctattttaggt
tcagttaattttatttcaactgttatcaatatgcggaccgaaggaataaggtttgataaa
gtcccgctcttcgtttgatctgtatttatcacaacaattctcttgctattgtctctgcca
gttctagccggagctattactatactgttaacagatcgaaatttaaataccaccttcttt
gacccaagtgggggtggggacccaattctataccaacatttattttgattttttgggcac
cctgaagtgtatattttaatccttcccgccttcggaatagtgtctcatattgttagtcaa
gagtcaaataaaaaagagacctttggtgctttaggcataatctatgctataattgctatc
ggcctcttaggatttgtagtatgagcccatcatatatttacagtaggaatagatgtagac
acacgtgcctactttacatctgcaacaataattatcgcagtccccactggaattaaaatc
tttagttgacttagaacactggaaggagcccagcttacacactcctcttctctactttga
gctttaggttttatttttttatttaccttagggggtttgacaggaatcatcctttctaat
tcttctcttgatatcatcctacatgacacctactatgttgttgcgcatttccactatgta
ttgtcaatgggggccgtatttgctatttttgggggggttgcacactggtaccctttattt
acaggtgtttctttgcatccttattgaatgcaagttcaatttataattatatttgcaggt
gttaatttaacttttttcccccaacattttttggggttggggggtataccccgacgatat
tctgattaccctgacatttttacttattgaaacatcgtttcttccatcggttcacttatc
tcccttgtctctgtgctactattcctatttattatttgagaaagactggctagaggtcgc
actgcctcttcccacataaattttagctcttctttagaatggtttcactcatccccgccc
gcggaccatagctacagagaaattcctcttctatccaat---------------------
------------------------------ttct---atagtagtctaaaaaaga-----
----------------------------tataa
>Sphaeroma_serratum_GU130256_1
------acgcaacgttgactttattccacaaaccataaggatattgggactttgtatttt
attttcggggcttgggctggagcggtaggaaccgggctcaggataattattcgggctgag
cttggccacccggggagattaatcggggacgatcaaatctataacgtagtagtaacggcg
catgctttcgttataattttttttatggtgatgcccgtaataattggaggtttcggaaac
tggctggttcctctaatattgggcgctccggatatagctttccctcggataaataatata
aggttctgactactacctccagctttgacattattgctgaggagagggttggtggaaagt
ggagtagggactgggtgaacggtgtacccccctctatctaggggaatcgcccacagggga
acctccgtagatcttggtattttttcgcttcatttagcgggagtatcttccatcctaggg
gctgtaaactttattactacggctattaatatgcggactcccggaataaggttcgatcgc
atgcctttattcgtgtggtccgttctaattacagcagtgctgttacttttatcccttccc
gtgttggcaggagctattacaatacttttaacagatcgtaatttaaacacgtccttcttc
gaccccagcggagggggagacccggttctttatcaacatctgttttggttttttgggcac
cctgaggtatatattttgattctccccgttttcgggataatctcgcacattgtaagccaa
gagtctgggaagaaagaggcgttcggggcgttggggatgatctatgctatagccgcgatc
ggggggctagggttcgtggtatgggctcatcatatatttacggtaggaatggacgtagat
actcgagcctactttacttccgcgactataattatcgcaatcccgacggggattaaagtg
tttaggtggttgagaactttacacggggcgtgcctaaggtttaggccttccttgctgtgg
gccctcgggtttattttcttgttcacggttgggggattaacgggagtggtgttagccaac
tcttccgttgatattattttacacgatacctactacgtggtcgcccatttccattacgtg
ttatcaatgggggcggtattcgctattttcggcggagtggctcattggttccctctcttt
acagggctgactttaaattccaagtgattgagtgcgcagttcgtggccatattggtgggc
gtaaacttaaccttctttccgcagcattttctagggttgatggggatgccgcgccggtat
tcggacttcccggatgtatatgggttttggaacagcgtgtcttctctcgggtccgtaatc
tctttgactgcggttttggtgtttttagtcgccttgtgggaagcttttacggctaagcgg
ccggccctgttctcggggggattgagggggtctttggagtgggcctaccccgccccgccc
gcggatcacaggtacgatgagttacctttggtagctaact--------------------
------------------------------------------------------------
---------------------------------
>Sphaeroma_terebrans_MK460228_1
------acgcgacggtgattatattcaactaaccataaggatattgggacattatatttt
gtgttcggggcttgagccggggcggttggtactgctttaagaatgattattcgttcggaa
cttgggcagccaggaaggtttattggggatgatcaaatttataatgtagtggtgactgcc
catgcatttgtaataattttttttatagttatacctgtgataattggggggttcgggaat
tgattagttcctttaatattaggagctccagatatagcgtttcctcgaataaataatata
aggttttggcttttaccaccagctcttacccttttactatctagaggattgatcgaaaga
ggggtagggacagggtggacagtctatcctccactttcggccgggatcgctcatagagga
ccttcagtagatttaggaattttttctctacatttagccggtgtgtcttccattttagga
gccgttaattttattactactgtaattaatatacgggcccctggaataagatttgatcgg
gttcctctatttgtgtgatccgttcttattacagctgtgttgcttttactctctctacct
gttttagcgggcgctattactatactgttaactgatcgaaatttaaatacttctttcttt
gaccctagggggggaggagaccctgtattgtatcaacatttgttttgattttttggtcac
cctgaagtttatattcttattcttccagggtttggaataatctctcatattattaggcaa
gaggccggtaagaaagaggcttttggggctttgggtataatttacgctatagcggctatt
ggagggttagggtttgtggtatgagcgcatcatatatttacagtgggtatagatgtagat
actcgtgcttattttacgtcggctactataattattgctatccccacagggattaaagta
tttagttggcttagaactttacacggagctgtaataaggtttaggccgtccttactttgg
gctttaggatttgtttttttgtttactgtaggaggattaacaggagtggtgttagcaaat
tcttccattgatattattttgcatgatacttactacgtggttgctcatttccattatgtt
ttatctataggcgctgtgtttgccatctttggcggaatcgttcattgattccctctattt
acggggttagatttaaactctaagtgattgatcgtacagtttattactatattcaccgga
gtaaatttaacttttttccctcaacattttttaggtcttataggaataccccggcggtac
tctgattaccctgatgtttataggttttgaaatagggtttcttctttaggttctattatt
tcgttgacttcagtactgatttttttagcttccttatgagaagcttttgccacaaaacgt
gttgtcttgttttctggtgggctaagtagctctatagagtgagttcatcctacccctccg
tcggaccataggtatgatgagcttcctataatctcaa-----------------------
------------------------------------------------------------
------------------------------ggt
>Tachaea_chinensis_NC_039658_1
------atg---cgatgattatactctaccaaccataaagatattggaacattatatttt
atctttggaatgtgagctggagctgttggaacaacactaagaattattattcgtacagaa
ctaggacaaccgggacccctcctaggaaatgatcaactctataatacagtggtaacagcc
catgcatttattataatcttttttatggttatgcctattataattgggggattcggaaat
tgaatattacccttaatagtgggagccccagatatagccttcccacgaataaataacata
agattttgattattgccaccttctttgaccttattaattatgtcaagattggttggaaca
ggtgctggaacgggttgaaccgtctaccctccccttgctgcgcaattggcccactcagga
ccatcagtagatatagcaatcttctccctacatctagcaggtgcatcttctattttagga
gctgttaattttataacaacaactattaacatgcgtatagaaggaataactcttgaacga
attccgttatttgtttgatctgtattcattactgtcctccttctcttactctctctacca
gttttagcaggtgcaattacaatattattaacagatcgaaaccttaatacatcctttttt
gatccgaggggcggaggtgatccaatcctttatcaacatttattttgatttttcggtcac
cctgaagtctatattcttattctaccagcttttggtttagtatctcatattgtctctcaa
gaagctataaaaaaagaatgttttggctcactaagaataatttttgcaatattgtctatc
ggacttttaggatttattgtatgagctcatcatatattcacagtgggaatggatgttgac
tcacgagcttatttcacctcagcaacaataatcattgcaattccaacaggaattaaaatt
tttaggtgattaagaaccttaaacggttcgcggttaacattctcaccttcaatcttatga
attttaggattcttatttttatttactttagggggattaacaggaattatgctctctaat
tcaagaattgatatcgtccttcatgatacttattatgtagtagcccacttccactatgtc
ttatcaatgggagctgtcttctcaattttcgggggattaattcattgatttcctctattt
accggactaaccctcaacaacaaattattaaatatccaattttttactatatttttaggt
gtaaatatcacattttttccacaacattttctaggtttaagaggtataccacgacggtat
tcagattacccagatatattctcactgtgaaattcaatttcatctattggttctataatt
tcaattattagagcaattttatttctaataattatctgagaagctctaatctctcaacga
atcgttctatttcctaaaaatataaattcttcccttgaatgatttcaacaatcacccccc
cacaaccactcatttaatgaaattccactaaccatt------------------------
------------------------------ctt---------------------------
------------------------------tag
>Trachelipus_rathkii_KR013001_1
------atgcaacgctgattttattccacaaatcataaagatattgggacattgtatttt
gtatttggtgcttgagcaggggctgttggaacagcccttaggataattattcgaactgag
ttaggaaaccctgggaggttaattggagacgatcagatttataatgtgattgttactgct
catgcttttgtaataattttttttatagttatacctattataattggaggctttggtaat
tgattagtacctttaatattaggggcccctgatatagcttttccgcgtataaataatata
agattttggcttcttcccccatcactaattttgttattaagaagaggtttagttgaaaga
ggtgttgggactggctggactgtctacccacctttggcaagtggaattgcccatagaggg
gcttcagtagatttagggattttttcccttcatttggctggagcttcttcaattttagga
gctgtaaattttattactactgtaattaatatacgagcagaggggataaggatagatcgt
gtccctctatttgtttggtcagtgttaattacagcaattctcttgttactttcactacca
gttttagcaggggccattactatgttattaacagaccgtaatctgaacacctcttttttc
gaccctagggggggaggagatcctatcttgtaccaacacttattttgatttttcggacat
cctgaggtttatattttaattttacccgcatttgggataatttctcatattgttagacag
gagtctaataaaaaagaagcttttggtactttagggataatttatgcgataattgctatt
ggtgtattagggtttgttgtatgagctcatcatatatttacagtagggatagatgttgat
actcgtgcttattttacttcagctactataattattgctgtccctactggtattaagatt
tttagttggctgagaactttacatggggctcatttaaggtttagacccgctctattatgg
gctttaggttttatttttttatttacattaggggggttaacaggggtaatcctagctaat
tcatctattgatatcattttacatgatacttattatgtagtagcccatttccattatgtt
ttatctataggggcagtatttgctatttttgggggggtggtacattggtttcctttattt
actgggttaaggataaggagcttttgattaaaggttcaatttctggtaatgtttattgga
gtaaatctcacatttttccctcaacatttcttagggttgggaggaataccgcgtcgttat
tctgactacccggatgtttataggttttgaaatctagtatcgtctattgggtctttgctt
tctgttgtttctgtaataatatttttgttgattatttgagaggctcttttagcagagcgt
tattatatagctctggaaaggttaagatcctctttagagtgattccaccccaacccacct
gcggatcataggtatgatgaaattcctataagaact------------------------
------------------------------ttt---------------------------
------------------------------taa
>Trachelipus_rathkii_MF187612_1
------atgcaacgctgattttattccacaaatcataaagatattgggacattgtatttt
gtatttggtgcttgagcaggggctgttggaacagcccttaggataattattcgaactgag
ttaggaaaccctgggaggttaattggagacgatcagatttataatgtgattgttactgct
catgcttttgtaataattttttttatagttatacctattataattggaggctttggtaat
tgattagtacctttaatattaggggcccctgatatagcttttccgcgtataaataatata
agattttggcttcttcccccatcactaattttgttattaagaagaggtttagttgaaaga
ggtgttgggactggctggactgtctacccacctttggcaagtggaattgcccatagaggg
gcttcagtagatttagggattttttcccttcatttggctggagcttcttcaattttagga
gctgtaaattttattactactgtaattaatatacgagcagaggggataaggatagatcgt
gtccctctatttgtttggtcagtgttaattacagcaattctcttgttactttcactacca
gttttagcaggggccattactatgttattaacagaccgtaatctgaacacctcttttttc
gaccctagggggggaggagatcctatcttgtaccaacacttattttgatttttcggacat
cctgaggtttatattttaattttacccgcatttgggataatttctcatattgttagacag
gagtctaataaaaaagaagcttttggtactttagggataatttatgcgataattgctatt
ggtgtattagggtttgttgtatgagctcatcatatatttacagtagggatagatgttgat
actcgtgcttattttacttcagctactataattattgctgtccctactggtattaagatt
tttagttggctgagaactttacatggggctcatttaaggtttagacccgctctattatgg
gctttaggttttatttttttatttacattaggggggttaacaggggtaatcctagctaat
tcatctattgatatcattttacatgatacttattatgtagtagcccatttccattatgtt
ttatctataggggcagtatttgctatttttgggggggtggtacattggtttcctttattt
actgggttaaggataaggagcttttgattaaaggttcaatttctggtaatgtttattgga
gtaaatctcacatttttccctcaacatttcttagggttgggaggaataccgcgtcgttat
tctgactacccggatgtttataggttttgaaatctagtatcgtctattgggtctttgctt
tctgttgtttctgtaataatatttttgttgattatttgagaggctcttttagcagagcgt
tattatatagctctggaaaggttaagatcctctttagagtgattccaccccaacccacct
gcggatcataggtatgatgaaattcctataagaact------------------------
------------------------------ttt---------------------------
------------------------------taa
